# Supplementary material for: Genome‐wide association analyses of plant growth traits during the stem elongation phase in wheat
Source: Plant Biotechnol J. 2018 Aug 19;16(12):2042–52. doi: 10.1111/pbi.12937 (PMC6230955; doi:10.1111/pbi.12937)
Supplement: Supplementary file 3 — Data S1 The associated SNP markers of plant growth traits and grain yield in field. [file PBI-16-2042-s002.xlsx]

## Sheet: tiller number
Marker	Linkage group	genetic position	physical position	(-log10(p)	trait
RAC875_c23587_271	1B	15.7		4.087	GA tiller number
BS00087694_51	3B	137	822826439	5.173	HD tiller number
Tdurum_contig51355_601	3B	133.9	815390924	5.054	HD tiller number
BS00064673_51	3B	136.3	826090402	4.957	HD tiller number
Tdurum_contig42131_1300	3B	136.3		4.957	HD tiller number
RAC875_c6293_237	3B	133	42604841	4.356	HD tiller number
BS00085966_51	3B	133.9	815390924	4.356	HD tiller number
Tdurum_contig93524_791	3B	133.9		4.356	HD tiller number
Excalibur_c3556_1758	3B	133.9		4.286	HD tiller number
AX-94553510	7A	6.5	22944479	4.891	HD tiller number
AX-94615165	7A	6.5	23328122	4.739	HD tiller number
AX-94955525	3B	133.9	42440295	4.633	HD tiller number
AX-95199446	3B	133.9	737800991	4.519	HD tiller number
AX-95193317	3B	133.9	816008871	4.136	HD tiller number
AX-94491854	3B	133.9		4.1	HD tiller number
AX-94868192	3B	133.9	606020555	4.057	HD tiller number
BobWhite_rep_c63429_271	4A	63.6	570478598	4.703	TS tiller number
wsnp_Ex_rep_c104859_89444355	4A	63.6	570477860	4.703	TS tiller number
BS00022160_51	4A	63.6	570269031	4.682	TS tiller number
CAP8_c9110_427	4D	55.7		4.16	TS tiller number
BS00022174_51	4A	63.6	570267501	4.079	TS tiller number
AX-94439903	4A	63.6	570477979	4.768	TS tiller number
AX-95212081	4A	63.6	570466105	4.327	TS tiller number
AX-94875898	4A	63.6		4.308	TS tiller number
RAC875_c23587_271	1B	15.7		5.041	WA tiller number
CAP8_c9110_427	4D	55.7		4.386	WA tiller number
BS00065714_51	5A	108.3	691027828	4.232	WA tiller number
BS00066652_51	5A	108.3	690960039	4.232	WA tiller number
AX-94453668	5A	108.3	691027843	4.021	WA tiller number
AX-94472591	5A	108.3	690547736	4.012	WA tiller number
AX-94742567	5A	108.3	690945676	4.012	WA tiller number
RFL_Contig876_422	3B	26.3	24013208	4.943	YA tiller number
Excalibur_c28017_641	2A	66.6	603560881	4.423	YA tiller number
Excalibur_c47535_389	2A	66.6	603548405	4.423	YA tiller number
wsnp_BF475068A_Ta_2_1	2A	66.6	602809666	4.423	YA tiller number
wsnp_CAP8_c2677_1394934	2A	66.6	603524403	4.423	YA tiller number
AX-94413646	3B	26.3	23946008	4.484	YA tiller number
AX-94624570	3B	26.3	23957527	4.435	YA tiller number

## Sheet: leaf area
Marker	Linkage group	genetic position	physical position	(-log10(p)	trait
wsnp_RFL_Contig3522_3685860	2B	81.2		7.439	AN leaf area
BS00010567_51	2B	81.2	657195945	7.297	AN leaf area
Ex_c47157_558	2B	85.1	683043617	5.694	AN leaf area
Tdurum_contig80351_311	2B	85.1		5.694	AN leaf area
IAAV6424	2B	86.7	691780616	4.93	AN leaf area
BobWhite_c11540_60	3B	52.8	452103394	4.629	AN leaf area
BS00078784_51	5B	146.3	668198233	4.622	AN leaf area
RAC875_c83401_115	4A	120.4	650375502	4.439	AN leaf area
Tdurum_contig46583_1275	4A	155.5	738782255	4.175	AN leaf area
BS00070455_51	3B	26.3	24940072	4.13	AN leaf area
wsnp_Ex_c2580_4800027	3B	52.8		4.114	AN leaf area
Tdurum_contig10100_523	5B	166.5		4.107	AN leaf area
AX-94507077	2B	80.4	657195960	5.22	AN leaf area
AX-95229999	2B	81.2		5.22	AN leaf area
AX-94513420	4A	120.4	648133957	4.917	AN leaf area
AX-94543483	4A	120.4	650376103	4.886	AN leaf area
AX-95172486	4A	120.4	650074941	4.753	AN leaf area
AX-94525448	4A	120.4	647200425	4.553	AN leaf area
AX-94529057	4A	120.4	648667302	4.523	AN leaf area
AX-94454866	4D	4.6	3612555	4.149	AN leaf area
AX-94611670	3D	147.1		4.102	AN leaf area
AX-94910184	3B	52.8		4.02	AN leaf area
BS00000905_51	2D	74	369762191	5.851	GA leaf area
Excalibur_c77910_272	5A	115.3	701999697	5.565	GA leaf area
Kukri_c75091_220	5A	101.2	679657926	5.49	GA leaf area
RAC875_c32639_395	5A	101.2	679489693	5.49	GA leaf area
wsnp_Ex_c23795_33033959	5A	101.2	679664843	5.49	GA leaf area
wsnp_Ex_c3136_5798236	5A	101.9	685537649	5.485	GA leaf area
BS00032082_51	5B	148.7		5.364	GA leaf area
IACX1947	5B	148.7		5.364	GA leaf area
Ku_c22523_598	5B	148.7	671192811	5.364	GA leaf area
Kukri_c23100_568	5B	148.7	531889484	5.364	GA leaf area
BS00021948_51	5B	150.2	671196045	5.364	GA leaf area
CAP7_c1979_79	5B	150.2	531893182	5.364	GA leaf area
Excalibur_c8168_226	5B	150.2	531888391	5.364	GA leaf area
wsnp_BE446509B_Ta_2_6	5B	150.2	671094699	5.364	GA leaf area
Excalibur_c42255_425	5A	115.3	702166658	5.342	GA leaf area
GENE-2307_1216	5B	148.7	531888912	5.156	GA leaf area
BS00068108_51	5A	115.3	702461315	5.127	GA leaf area
BS00062618_51	5B	153.3	678515485	4.999	GA leaf area
RAC875_c54392_94	5B	148.7		4.728	GA leaf area
CAP7_c9530_138	5A	101.9	685012418	4.592	GA leaf area
Tdurum_contig54689_646	5A	101.9	684941737	4.536	GA leaf area
BS00022838_51	5A	101.2	678229471	4.52	GA leaf area
Kukri_c63259_151	3A	87	669620755	4.509	GA leaf area
wsnp_Ex_c11120_18022932	5A	52.9	580802769	4.468	GA leaf area
wsnp_Ku_c20011_29589089	5A	53.7	580939078	4.468	GA leaf area
wsnp_Ex_c24145_33394644	5D	167.8	561796931	4.395	GA leaf area
Tdurum_contig28712_225	2B	28.9		4.262	GA leaf area
RAC875_rep_c105718_585	4D	47		4.212	GA leaf area
RAC875_rep_c105718_672	4D	47		4.212	GA leaf area
RAC875_c52504_215	6A	34.1		4.14	GA leaf area
wsnp_RFL_Contig3522_3685860	2B	81.2		4.135	GA leaf area
RFL_Contig617_1357	5D	167.8		4.135	GA leaf area
BS00021939_51	5A	13.6	439186501	4.028	GA leaf area
BS00110139_51	5A	13.6	439186515	4.028	GA leaf area
RAC875_rep_c105718_304	4D	47		4.002	GA leaf area
AX-94865364	5B	153.3	678515500	5.975	GA leaf area
AX-94470776	2D	74	369482424	5.273	GA leaf area
AX-95098312	5B	150.2		4.966	GA leaf area
AX-94994996	5B	150.2		4.858	GA leaf area
AX-95222920	5B	150.2	671192826	4.858	GA leaf area
AX-95684773	5B	150.2	671196060	4.858	GA leaf area
AX-94728173	4D	47		4.529	GA leaf area
AX-94753558	5A	115.3	702166116	4.418	GA leaf area
AX-94793259	5A	115.3	702136433	4.418	GA leaf area
AX-95167772	5A	115.3	661497973	4.366	GA leaf area
AX-94800332	5A	53.7	580946540	4.281	GA leaf area
AX-94560945	5A	115.3	702461319	4.244	GA leaf area
AX-94773648	4D	47	577227615	4.241	GA leaf area
AX-95257633	4D	47		4.108	GA leaf area
AX-95629936	5A	101.2	678229486	4.092	GA leaf area
AX-95214678	1B	19.7		4.05	GA leaf area
AX-94785956	5A	101.2		4.011	GA leaf area
wsnp_RFL_Contig3522_3685860	2B	81.2		5.595	TP leaf area
BS00010567_51	2B	81.2	657195945	5.239	TP leaf area
CAP7_c9530_138	5A	101.9	685012418	4.796	TP leaf area
Tdurum_contig54689_646	5A	101.9	684941737	4.764	TP leaf area
Kukri_c29560_455	5A	53.7	581302267	4.559	TP leaf area
wsnp_Ex_c11120_18022932	5A	52.9	580802769	4.483	TP leaf area
wsnp_Ku_c20011_29589089	5A	53.7	580939078	4.483	TP leaf area
wsnp_Ex_c3136_5798236	5A	101.9	685537649	4.469	TP leaf area
RAC875_c61493_327	5A	41.1		4.395	TP leaf area
IAAV3049	1A	69.8	484332025	4.361	TP leaf area
wsnp_Ex_c27940_37101775	1A	69.8	484335455	4.26	TP leaf area
wsnp_Ra_c12148_19539667	1A	69.8	484335868	4.219	TP leaf area
wsnp_Ra_c12183_19587379	5A	53.7	581108861	4.173	TP leaf area
Kukri_c498_1817	2A	113.4	762289246	4.123	TP leaf area
RAC875_c68649_457	2A	113.4	762292489	4.123	TP leaf area
wsnp_JD_c30_49073	2A	113.4	762289196	4.123	TP leaf area
wsnp_JD_c30_49876	2A	113.4	762288183	4.123	TP leaf area
BS00094172_51	2A	113.4	762292157	4.012	TP leaf area
RAC875_rep_c105718_304	4D	47		6.656	TS leaf area
Excalibur_c65830_82	2B	69.9	249370454	6.593	TS leaf area
RAC875_c61883_194	2B	69.9	249374753	6.417	TS leaf area
wsnp_RFL_Contig3802_4108582	2B	69.9	206854071	6.417	TS leaf area
Kukri_c22419_541	2B	66	239854081	6.352	TS leaf area
TA004199-0831	2B	66	239854003	6.178	TS leaf area
Tdurum_contig48760_112	5A	27		6.025	TS leaf area
Kukri_c63259_151	3A	87	669620755	5.885	TS leaf area
RAC875_rep_c105718_585	4D	47		5.694	TS leaf area
RAC875_rep_c105718_672	4D	47		5.694	TS leaf area
BobWhite_c11539_336	5A	117.7	706540767	5.612	TS leaf area
RAC875_c48885_142	5A	117.7		5.612	TS leaf area
JD_c15758_288	5A	58.5	595373154	5.502	TS leaf area
RAC875_c48885_107	5A	117.7	667614239	5.451	TS leaf area
BS00000905_51	2D	74	369762191	5.358	TS leaf area
wsnp_Ex_rep_c67164_65655648	5D	27.9		5.126	TS leaf area
wsnp_Ku_c16432_25320146	6A	61.8	549232396	5.087	TS leaf area
BS00022896_51	2A	69.8	612845030	5.059	TS leaf area
wsnp_Ex_c1269_2435294	6A	61.8	549228757	5.034	TS leaf area
BS00045568_51	1B	88.8	655798506	5.01	TS leaf area
Kukri_c444_833	5D	28.7		4.918	TS leaf area
BS00066545_51	2B	69.9	452811170	4.863	TS leaf area
wsnp_Ex_c7266_12475249	5A	48.1	570938525	4.828	TS leaf area
Ku_c4397_1536	5D	27.9		4.766	TS leaf area
Kukri_c10017_833	2B	69.9		4.743	TS leaf area
wsnp_Ku_rep_c72922_72561803	5D	27.9	123499628	4.692	TS leaf area
Tdurum_contig71499_211	5A	48.1	570933960	4.654	TS leaf area
RAC875_c10932_1697	7B	53		4.631	TS leaf area
wsnp_Ex_c64709_63402325	7B	53	64726058	4.631	TS leaf area
wsnp_Ku_c8497_14429303	7B	53	64728963	4.631	TS leaf area
BobWhite_c10448_80	7B	53	66979291	4.597	TS leaf area
Excalibur_c45297_316	5A	48.1	553351370	4.585	TS leaf area
Kukri_c75091_220	5A	101.2	679657926	4.578	TS leaf area
RAC875_c32639_395	5A	101.2	679489693	4.578	TS leaf area
wsnp_Ex_c23795_33033959	5A	101.2	679664843	4.578	TS leaf area
wsnp_Ex_c1138_2185522	5A	48.1	571155084	4.572	TS leaf area
wsnp_Ex_c24145_33394644	5D	167.8	561796931	4.547	TS leaf area
BS00003726_51	7B	53	112265455	4.545	TS leaf area
RAC875_c100918_453	5A	13.6		4.506	TS leaf area
BS00023173_51	1B	88.8	655781589	4.503	TS leaf area
BS00092542_51	2B	66.8		4.488	TS leaf area
Tdurum_contig10194_765	6A	61.8		4.476	TS leaf area
BS00021939_51	5A	13.6	439186501	4.463	TS leaf area
BS00110139_51	5A	13.6	439186515	4.463	TS leaf area
BS00074876_51	5A	48.1	571466064	4.458	TS leaf area
wsnp_Ex_rep_c69647_68598463	5A	48.1		4.458	TS leaf area
Tdurum_contig75731_537	1B	89.6	655781842	4.452	TS leaf area
Tdurum_contig28712_225	2B	28.9		4.441	TS leaf area
RAC875_c52504_215	6A	34.1		4.412	TS leaf area
wsnp_RFL_Contig1871_1020122	6A	61.8		4.388	TS leaf area
BobWhite_c47144_153	4B	101.6	660589109	4.369	TS leaf area
Excalibur_c24145_1643	5D	167.8	561796565	4.358	TS leaf area
TA002565-0478	5D	27.9	107583992	4.349	TS leaf area
BS00079664_51	5D	167.8	561796981	4.31	TS leaf area
Kukri_c21384_1475	5D	167.8	1280288	4.31	TS leaf area
RAC875_c34968_514	5D	167.8	561673668	4.31	TS leaf area
Tdurum_contig17712_115	5A	27		4.255	TS leaf area
Excalibur_c37649_125	2A	64.3	114045475	4.234	TS leaf area
Tdurum_contig17712_200	5A	27		4.211	TS leaf area
wsnp_Ex_c19519_28487099	5A	27		4.211	TS leaf area
BS00021901_51	5D	27.9		4.207	TS leaf area
wsnp_Ex_c65985_64188864	5D	27.9	192270094	4.207	TS leaf area
BS00066978_51	2A	64.3	74788499	4.169	TS leaf area
Kukri_rep_c69267_496	2B	66		4.124	TS leaf area
RAC875_c5080_915	2B	66		4.124	TS leaf area
wsnp_Ex_rep_c71116_69944350	2B	66	206117117	4.124	TS leaf area
BS00010567_51	2B	81.2	657195945	4.113	TS leaf area
Ku_c6546_718	2B	66	206752062	4.093	TS leaf area
Ra_c23048_474	2B	66	206681430	4.093	TS leaf area
RAC875_c46661_184	2B	66	209252960	4.093	TS leaf area
RAC875_c46735_674	2B	66		4.093	TS leaf area
BS00011935_51	5D	167.8	559922017	4.086	TS leaf area
RAC875_c93365_200	5D	167.8	559731734	4.086	TS leaf area
BS00005860_51	5B	109.4	587344583	4.077	TS leaf area
BS00011186_51	7B	53	63568792	4.064	TS leaf area
wsnp_Ex_c24145_33394561	5D	167.8	561797014	4.06	TS leaf area
wsnp_RFL_Contig3522_3685860	2B	81.2		4.051	TS leaf area
BobWhite_c5633_59	4A	52.6	38369330	4.022	TS leaf area
BobWhite_rep_c66057_98	4A	52.6	38369593	4.022	TS leaf area
IAAV3697	4A	52.6	38369280	4.022	TS leaf area
wsnp_Ex_rep_c67145_65628860	4A	52.6	38367145	4.022	TS leaf area
BS00039218_51	3B	23.2	18025991	4.013	TS leaf area
Excalibur_c15733_252	2A	64.3		4.011	TS leaf area
Excalibur_rep_c111743_194	2A	64.3	74789564	4.011	TS leaf area
Kukri_c47534_1509	2A	64.3		4.011	TS leaf area
RAC875_c13116_116	2A	64.3		4.011	TS leaf area
RAC875_c13116_541	2A	64.3		4.011	TS leaf area
RAC875_c20700_853	2A	64.3	74877814	4.011	TS leaf area
Tdurum_contig48302_532	2A	64.3	74788492	4.011	TS leaf area
Tdurum_contig48302_539	2A	64.3	74788499	4.011	TS leaf area
Tdurum_contig5311_67	2A	64.3	75292083	4.011	TS leaf area
Tdurum_contig82812_213	2A	64.3	75316383	4.011	TS leaf area
Tdurum_contig9731_121	2A	64.3	74164456	4.011	TS leaf area
AX-94421649	2B	69.9	249418689	6.393	TS leaf area
AX-94444906	6A	61.8	550738495	5.775	TS leaf area
AX-94453026	5A	27	537633985	5.723	TS leaf area
AX-95630094	1B	88.8	655798521	5.651	TS leaf area
AX-95257633	4D	47		5.592	TS leaf area
AX-94728173	4D	47		5.561	TS leaf area
AX-94773648	4D	47	577227615	5.385	TS leaf area
AX-94719104	1B	89.6	291854812	5.307	TS leaf area
AX-94382691	5A	48.1	552840578	5.221	TS leaf area
AX-94420428	5A	48.1	570938018	5.221	TS leaf area
AX-94428215	5A	48.1	570940905	5.221	TS leaf area
AX-94470776	2D	74	369482424	5.181	TS leaf area
AX-94828467	5D	27.9	107584007	4.954	TS leaf area
AX-95214678	1B	19.7		4.807	TS leaf area
AX-94530110	7B	53		4.569	TS leaf area
AX-95071189	5A	117.7		4.474	TS leaf area
AX-94818797	4D	71.7		4.382	TS leaf area
AX-95126957	2A	69.8	612845045	4.312	TS leaf area
AX-94431840	5A	101.2	679137143	4.27	TS leaf area
AX-94449644	7B	53	63568794	4.233	TS leaf area
AX-94433197	3B	58.2	582463329	4.165	TS leaf area
AX-94470548	2A	64.3		4.142	TS leaf area
AX-94429752	3B	58.2	582408670	4.102	TS leaf area
AX-94507077	2B	80.4	657195960	4.089	TS leaf area
AX-95229999	2B	81.2		4.089	TS leaf area
AX-95138710	2D	74.8	445894333	4.026	TS leaf area
AX-94543370	5D	167.8	561689865	4.024	TS leaf area
AX-94481000	2D	69.1	83854134	4.017	TS leaf area
Kukri_c63259_151	3A	87	669620755	6.041	WA leaf area
BS00000905_51	2D	74	369762191	4.832	WA leaf area
Kukri_c22419_541	2B	66	239854081	4.818	WA leaf area
BS00022586_51	3A	38.3	42031385	4.695	WA leaf area
Tdurum_contig91865_242	3A	38.3	41067999	4.695	WA leaf area
BS00032082_51	5B	148.7		4.691	WA leaf area
IACX1947	5B	148.7		4.691	WA leaf area
Ku_c22523_598	5B	148.7	671192811	4.691	WA leaf area
Kukri_c23100_568	5B	148.7	531889484	4.691	WA leaf area
BS00021948_51	5B	150.2	671196045	4.691	WA leaf area
CAP7_c1979_79	5B	150.2	531893182	4.691	WA leaf area
Excalibur_c8168_226	5B	150.2	531888391	4.691	WA leaf area
wsnp_BE446509B_Ta_2_6	5B	150.2	671094699	4.691	WA leaf area
Excalibur_c24145_1643	5D	167.8	561796565	4.683	WA leaf area
Excalibur_c3730_2098	5B	24.3		4.665	WA leaf area
TA004199-0831	2B	66	239854003	4.653	WA leaf area
BS00070455_51	3B	26.3	24940072	4.644	WA leaf area
BS00079664_51	5D	167.8	561796981	4.642	WA leaf area
Kukri_c21384_1475	5D	167.8	1280288	4.642	WA leaf area
RAC875_c34968_514	5D	167.8	561673668	4.642	WA leaf area
GENE-2307_1216	5B	148.7	531888912	4.573	WA leaf area
Excalibur_c65830_82	2B	69.9	249370454	4.55	WA leaf area
RAC875_c46323_1996	3A	38.3	42032262	4.543	WA leaf area
wsnp_Ex_c24145_33394644	5D	167.8	561796931	4.542	WA leaf area
wsnp_Ra_c13881_21836489	6D	56.6		4.504	WA leaf area
Kukri_c75091_220	5A	101.2	679657926	4.501	WA leaf area
RAC875_c32639_395	5A	101.2	679489693	4.501	WA leaf area
wsnp_Ex_c23795_33033959	5A	101.2	679664843	4.501	WA leaf area
RAC875_c61883_194	2B	69.9	249374753	4.496	WA leaf area
wsnp_RFL_Contig3802_4108582	2B	69.9	206854071	4.496	WA leaf area
BS00010491_51	5B	24.3		4.466	WA leaf area
Excalibur_c3730_546	5B	24.3	30117478	4.466	WA leaf area
Excalibur_c4468_654	5B	24.3		4.466	WA leaf area
Kukri_c10970_573	5B	24.3	21749358	4.466	WA leaf area
RAC875_rep_c111261_94	5B	24.3		4.466	WA leaf area
Tdurum_contig48100_260	5B	24.3		4.466	WA leaf area
Tdurum_contig54689_646	5A	101.9	684941737	4.452	WA leaf area
RAC875_c6565_129	5B	24.3		4.42	WA leaf area
BS00066545_51	2B	69.9	452811170	4.375	WA leaf area
BS00086247_51	3A	38.3	42031653	4.37	WA leaf area
BS00045568_51	1B	88.8	655798506	4.346	WA leaf area
Jagger_c3839_60	3D	147.1	798549468	4.327	WA leaf area
wsnp_Ex_c749_1472258	6A	120.6	608967853	4.322	WA leaf area
tplb0037a05_913	6A	120.6	608092976	4.29	WA leaf area
BS00063214_51	3D	147.1	594808126	4.192	WA leaf area
wsnp_Ex_c24145_33394561	5D	167.8	561797014	4.19	WA leaf area
BS00092542_51	2B	66.8		4.171	WA leaf area
BS00091671_51	2B	66	243363142	4.131	WA leaf area
tplb0040e02_1293	2B	66	240318254	4.131	WA leaf area
CAP7_c9530_138	5A	101.9	685012418	4.111	WA leaf area
BS00062618_51	5B	153.3	678515485	4.1	WA leaf area
BS00094893_51	6A	120.6	608969449	4.088	WA leaf area
Excalibur_c45297_316	5A	48.1	553351370	4.056	WA leaf area
BS00010567_51	2B	81.2	657195945	4.006	WA leaf area
AX-94973661	2A	59.7	60257700	4.52	WA leaf area
AX-94981022	2A	59.7	60138535	4.452	WA leaf area
AX-94470776	2D	74	369482424	4.415	WA leaf area
AX-94472219	2A	59.7	60078027	4.327	WA leaf area
AX-95098312	5B	150.2		4.19	WA leaf area
AX-94994996	5B	150.2		4.129	WA leaf area
AX-95222920	5B	150.2	671192826	4.129	WA leaf area
AX-95684773	5B	150.2	671196060	4.129	WA leaf area
AX-94543483	4A	120.4	650376103	4.011	WA leaf area
wsnp_BG274294B_Ta_2_3	1B	48.4	543012417	6.856	YA leaf area
TA004199-0831	2B	66	239854003	5.828	YA leaf area
BS00062618_51	5B	153.3	678515485	5.828	YA leaf area
Kukri_c22419_541	2B	66	239854081	5.748	YA leaf area
BS00028279_51	7B	86.1		5.548	YA leaf area
wsnp_Ex_c45195_51056529	7B	86.1	645130996	5.548	YA leaf area
wsnp_Ex_c45195_51056617	7B	86.1	645131291	5.548	YA leaf area
wsnp_Ex_c24145_33394644	5D	167.8	561796931	5.485	YA leaf area
Excalibur_c24145_1643	5D	167.8	561796565	5.394	YA leaf area
BS00063744_51	7B	86.1	552954167	5.388	YA leaf area
wsnp_Ku_c16295_25148628	7B	86.1	645123501	5.388	YA leaf area
BS00079664_51	5D	167.8	561796981	5.252	YA leaf area
Kukri_c21384_1475	5D	167.8	1280288	5.252	YA leaf area
RAC875_c34968_514	5D	167.8	561673668	5.252	YA leaf area
Kukri_c10377_112	6B	24.9		5.218	YA leaf area
BS00021939_51	5A	13.6	439186501	5.204	YA leaf area
BS00110139_51	5A	13.6	439186515	5.204	YA leaf area
RAC875_c100918_453	5A	13.6		5.177	YA leaf area
BS00027942_51	6B	24.9	28116692	5.036	YA leaf area
BS00029348_51	5B	154.9	678659569	5.011	YA leaf area
Ku_c16895_803	7B	86.1	645124723	5	YA leaf area
wsnp_Ku_c16895_25861847	7B	86.1	645124632	5	YA leaf area
GENE-0480_265	1B	48.4	543015694	4.872	YA leaf area
Ku_c16895_793	7B	86.1	645124713	4.852	YA leaf area
RFL_Contig617_1357	5D	167.8		4.832	YA leaf area
wsnp_Ex_c24145_33394561	5D	167.8	561797014	4.785	YA leaf area
BS00098857_51	6A	14.6	11555369	4.68	YA leaf area
BS00000905_51	2D	74	369762191	4.609	YA leaf area
BS00078784_51	5B	146.3	668198233	4.492	YA leaf area
BS00038643_51	1B	48.4		4.414	YA leaf area
Excalibur_c8613_1266	1B	48.4		4.389	YA leaf area
RAC875_c48885_107	5A	117.7	667614239	4.359	YA leaf area
Tdurum_contig68305_703	3A	102.4	686784038	4.282	YA leaf area
BobWhite_c5337_225	3A	102.4	686787279	4.275	YA leaf area
BS00088755_51	3A	102.4	686784131	4.275	YA leaf area
BS00088756_51	3A	102.4	686784038	4.275	YA leaf area
IAAV5984	3A	102.4	549515596	4.275	YA leaf area
RAC875_rep_c75557_177	3A	102.4	686785373	4.275	YA leaf area
Tdurum_contig62557_263	3A	102.4		4.275	YA leaf area
Tdurum_contig68305_597	3A	102.4	686783932	4.275	YA leaf area
Tdurum_contig68305_796	3A	102.4	686784131	4.235	YA leaf area
RAC875_c20041_1062	3B	42.6	60868291	4.183	YA leaf area
wsnp_Ku_c33335_42844594	3B	42.6	60868241	4.183	YA leaf area
BS00091671_51	2B	66	243363142	4.174	YA leaf area
tplb0040e02_1293	2B	66	240318254	4.174	YA leaf area
GENE-4868_140	5B	154.9	678663719	4.13	YA leaf area
wsnp_Ex_c3136_5798236	5A	101.9	685537649	4.094	YA leaf area
wsnp_Ex_c2171_4072774	5A	117.7	708440898	4.094	YA leaf area
wsnp_Ex_c2171_4072995	5A	117.7	708441119	4.094	YA leaf area
wsnp_Ex_c2171_4073721	5A	117.7	708442101	4.094	YA leaf area
BS00047085_51	6A	7.5	8208650	4.079	YA leaf area
Tdurum_contig56431_637	6A	7.5	8002197	4.079	YA leaf area
BS00011935_51	5D	167.8	559922017	4.058	YA leaf area
RAC875_c93365_200	5D	167.8	559731734	4.058	YA leaf area
Excalibur_c3730_2098	5B	24.3		4.016	YA leaf area
AX-94543370	5D	167.8	561689865	5.904	YA leaf area
AX-94387041	5D	167.8		5.813	YA leaf area
AX-94865364	5B	153.3	678515500	5.711	YA leaf area
AX-94738836	5D	167.8	561796996	5.709	YA leaf area
AX-95091790	5D	167.8	562341087	5.421	YA leaf area
AX-95175683	6A	6.7	7731875	5.008	YA leaf area
AX-94421649	2B	69.9	249418689	4.981	YA leaf area
AX-94585210	6A	11.4	10065922	4.945	YA leaf area
AX-95078137	5D	167.8	711599014	4.847	YA leaf area
AX-94431840	5A	101.2	679137143	4.84	YA leaf area
AX-94593930	5D	167.8		4.757	YA leaf area
AX-94637193	5D	167.8	559728770	4.636	YA leaf area
AX-95170041	5D	167.8	559922032	4.636	YA leaf area
AX-94404784	2B	68.3	242825368	4.628	YA leaf area
AX-94744482	5D	167.8	562094135	4.511	YA leaf area
AX-94669990	5A	13.6	439186516	4.382	YA leaf area
AX-94386025	5D	167.8		4.328	YA leaf area
AX-94774610	6A	7.5	14093580	4.263	YA leaf area
AX-95657946	5A	0	439186530	4.171	YA leaf area
AX-94470776	2D	74	369482424	4.146	YA leaf area
AX-94940104	6A	13.8	9470561	4.133	YA leaf area
AX-95629976	6B	24.9	28116707	4.102	YA leaf area
AX-94624955	1A	80.8	516564101	4.014	YA leaf area
AX-94994996	5B	150.2		4.002	YA leaf area
AX-95222920	5B	150.2	671192826	4.002	YA leaf area
AX-95684773	5B	150.2	671196060	4.002	YA leaf area

## Sheet: leaf dry weight
Marker	Linkage group	genetic position	physical position	(-log10(p)	trait
Kukri_c75091_220	5A	101.2	679657926	8.388	AN leaf DW
RAC875_c32639_395	5A	101.2	679489693	8.388	AN leaf DW
wsnp_Ex_c23795_33033959	5A	101.2	679664843	8.388	AN leaf DW
BobWhite_c5633_59	4A	52.6	38369330	7.75	AN leaf DW
BobWhite_rep_c66057_98	4A	52.6	38369593	7.75	AN leaf DW
IAAV3697	4A	52.6	38369280	7.75	AN leaf DW
wsnp_Ex_rep_c67145_65628860	4A	52.6	38367145	7.75	AN leaf DW
wsnp_Ex_c3136_5798236	5A	101.9	685537649	7.728	AN leaf DW
BobWhite_c14271_1379	1B	17.3		6.083	AN leaf DW
CAP7_c9530_138	5A	101.9	685012418	5.808	AN leaf DW
Kukri_c63259_151	3A	87	669620755	5.758	AN leaf DW
Tdurum_contig54689_646	5A	101.9	684941737	5.712	AN leaf DW
wsnp_Ex_c24145_33394644	5D	167.8	561796931	5.493	AN leaf DW
BS00010567_51	2B	81.2	657195945	5.46	AN leaf DW
Kukri_c22419_541	2B	66	239854081	5.324	AN leaf DW
wsnp_RFL_Contig3522_3685860	2B	81.2		5.318	AN leaf DW
TA004199-0831	2B	66	239854003	5.316	AN leaf DW
Kukri_c41943_535	1A	26.1		5.302	AN leaf DW
BS00000905_51	2D	74	369762191	5.25	AN leaf DW
BS00079664_51	5D	167.8	561796981	5.15	AN leaf DW
Kukri_c21384_1475	5D	167.8	1280288	5.15	AN leaf DW
RAC875_c34968_514	5D	167.8	561673668	5.15	AN leaf DW
Excalibur_c24145_1643	5D	167.8	561796565	5.094	AN leaf DW
D_contig07330_330	7D	83.9	92441199	5.075	AN leaf DW
wsnp_Ex_c24145_33394561	5D	167.8	561797014	5.044	AN leaf DW
TA002402-1350	1A	80.8		5.042	AN leaf DW
BS00108058_51	1B	14.2	15439229	4.929	AN leaf DW
Excalibur_c42255_425	5A	115.3	702166658	4.868	AN leaf DW
Excalibur_c77910_272	5A	115.3	701999697	4.845	AN leaf DW
Tdurum_contig10100_523	5B	166.5		4.819	AN leaf DW
wsnp_Ku_c23012_32893918	1A	80	516373127	4.803	AN leaf DW
RFL_Contig304_729	3B	52.8		4.802	AN leaf DW
RFL_Contig617_1357	5D	167.8		4.769	AN leaf DW
IAAV6424	2B	86.7	691780616	4.693	AN leaf DW
BS00011935_51	5D	167.8	559922017	4.689	AN leaf DW
RAC875_c93365_200	5D	167.8	559731734	4.689	AN leaf DW
BS00021991_51	5D	167.8	562094120	4.677	AN leaf DW
BS00068108_51	5A	115.3	702461315	4.67	AN leaf DW
Tdurum_contig48760_112	5A	27		4.658	AN leaf DW
BS00052423_51	3B	55.1	510000843	4.643	AN leaf DW
Kukri_c48936_107	5D	167.8		4.61	AN leaf DW
Kukri_c7827_1168	5D	167.8	562722815	4.61	AN leaf DW
Kukri_c7827_1309	5D	167.8		4.61	AN leaf DW
RAC875_c3988_3479	5D	167.8		4.61	AN leaf DW
wsnp_Ex_c6657_11523455	5D	167.8	562654622	4.61	AN leaf DW
BS00022896_51	2A	69.8	612845030	4.52	AN leaf DW
wsnp_Ex_c1137_2182795	1A	26.1	12505477	4.486	AN leaf DW
BS00070455_51	3B	26.3	24940072	4.476	AN leaf DW
IACX9458	1A	26.1	494105509	4.449	AN leaf DW
BS00023337_51	3A	100.1	686127675	4.439	AN leaf DW
BS00081610_51	3A	100.1	685781338	4.439	AN leaf DW
wsnp_Ex_c33452_41938013	1A	96.3	540051721	4.435	AN leaf DW
BS00066545_51	2B	69.9	452811170	4.433	AN leaf DW
wsnp_Ex_c33452_41938159	1A	96.3		4.422	AN leaf DW
BS00060391_51	3A	83.1	655635682	4.382	AN leaf DW
BS00072296_51	3A	83.1	655649652	4.382	AN leaf DW
wsnp_Ra_c16264_24873670	3B	22.4	17770842	4.357	AN leaf DW
wsnp_Ex_c27317_36522052	3A	99.3	685119025	4.321	AN leaf DW
Ku_c4823_673	1A	26.1	12411332	4.308	AN leaf DW
BS00089524_51	1B	14.2	15448101	4.297	AN leaf DW
wsnp_Ku_c4299_7814936	7A	4.9		4.266	AN leaf DW
Tdurum_contig17504_244	6B	1.7	8046129	4.265	AN leaf DW
wsnp_Ex_c2171_4072774	5A	117.7	708440898	4.26	AN leaf DW
wsnp_Ex_c2171_4072995	5A	117.7	708441119	4.26	AN leaf DW
wsnp_Ex_c2171_4073721	5A	117.7	708442101	4.26	AN leaf DW
Excalibur_rep_c106082_272	5D	167.8		4.237	AN leaf DW
IAAV5370	3A	99.3	685122538	4.228	AN leaf DW
Ra_c23771_496	3A	99.3		4.228	AN leaf DW
wsnp_Ex_rep_c66357_64540428	3A	100.1	685357796	4.228	AN leaf DW
BS00078784_51	5B	146.3	668198233	4.226	AN leaf DW
BS00064638_51	1A	72.9	505524352	4.219	AN leaf DW
BS00073011_51	3B	58.2	578616554	4.148	AN leaf DW
wsnp_Ex_c11120_18022932	5A	52.9	580802769	4.115	AN leaf DW
wsnp_Ku_c20011_29589089	5A	53.7	580939078	4.115	AN leaf DW
Ku_c884_791	7D	83.9	44624721	4.094	AN leaf DW
IACX5994	1A	96.3	540051730	4.087	AN leaf DW
BS00110586_51	2A	76.2	676232024	4.087	AN leaf DW
RAC875_c346_1226	7A	5.7	10901877	4.087	AN leaf DW
IAAV7721	3B	58.2		4.084	AN leaf DW
Ku_c101_1962	3B	58.2		4.084	AN leaf DW
RAC875_c61883_194	2B	69.9	249374753	4.076	AN leaf DW
wsnp_RFL_Contig3802_4108582	2B	69.9	206854071	4.076	AN leaf DW
BS00099327_51	3B	55.1		4.042	AN leaf DW
Tdurum_contig68305_703	3A	102.4	686784038	4.024	AN leaf DW
BS00022377_51	2A	76.2	676238477	4.022	AN leaf DW
BS00039406_51	2A	76.2	676383780	4.022	AN leaf DW
BS00070004_51	2A	76.2	676244400	4.022	AN leaf DW
BS00070005_51	2A	76.2	676244235	4.022	AN leaf DW
BS00080654_51	2A	76.2	676238512	4.022	AN leaf DW
BS00110587_51	2A	76.2	676232066	4.022	AN leaf DW
RAC875_c35521_185	2A	76.2	676231961	4.022	AN leaf DW
RAC875_rep_c69987_930	2A	76.2	676231233	4.022	AN leaf DW
BS00068494_51	3B	58.2	582466523	4.005	AN leaf DW
AX-94454866	4D	4.6	3612555	5.755	AN leaf DW
AX-94431840	5A	101.2	679137143	5.651	AN leaf DW
AX-94680809	5D	109.6	360152310	4.688	AN leaf DW
AX-94479255	3A	100.1	685781353	4.396	AN leaf DW
AX-95003297	3A	100.1	686121463	4.396	AN leaf DW
AX-94906790	3B	26.3	10644218	4.341	AN leaf DW
AX-95167772	5A	115.3	661497973	4.315	AN leaf DW
AX-94470776	2D	74	369482424	4.277	AN leaf DW
AX-94753558	5A	115.3	702166116	4.248	AN leaf DW
AX-94793259	5A	115.3	702136433	4.248	AN leaf DW
AX-94387545	1D	16		4.202	AN leaf DW
AX-95091790	5D	167.8	562341087	4.153	AN leaf DW
AX-94453026	5A	27	537633985	4.111	AN leaf DW
AX-94624955	1A	80.8	516564101	4.093	AN leaf DW
AX-94560945	5A	115.3	702461319	4.058	AN leaf DW
AX-94387041	5D	167.8		4.019	AN leaf DW
Kukri_c75091_220	5A	101.2	679657926	9.395	GA leaf DW
RAC875_c32639_395	5A	101.2	679489693	9.395	GA leaf DW
wsnp_Ex_c23795_33033959	5A	101.2	679664843	9.395	GA leaf DW
BS00000905_51	2D	74	369762191	8.563	GA leaf DW
wsnp_Ex_c24145_33394644	5D	167.8	561796931	8.358	GA leaf DW
BS00079664_51	5D	167.8	561796981	7.555	GA leaf DW
Kukri_c21384_1475	5D	167.8	1280288	7.555	GA leaf DW
RAC875_c34968_514	5D	167.8	561673668	7.555	GA leaf DW
Excalibur_c24145_1643	5D	167.8	561796565	7.513	GA leaf DW
BobWhite_c11539_336	5A	117.7	706540767	7.495	GA leaf DW
RAC875_c48885_142	5A	117.7		7.495	GA leaf DW
RAC875_c48885_107	5A	117.7	667614239	7.403	GA leaf DW
wsnp_Ex_c24145_33394561	5D	167.8	561797014	7.352	GA leaf DW
Tdurum_contig48760_112	5A	27		7.263	GA leaf DW
RFL_Contig617_1357	5D	167.8		7.022	GA leaf DW
Tdurum_contig28712_225	2B	28.9		6.885	GA leaf DW
Excalibur_c77910_272	5A	115.3	701999697	6.803	GA leaf DW
GENE-2673_1010	5A	117.7	706538644	6.733	GA leaf DW
Excalibur_c42255_425	5A	115.3	702166658	6.692	GA leaf DW
BS00021991_51	5D	167.8	562094120	6.585	GA leaf DW
BS00011935_51	5D	167.8	559922017	6.43	GA leaf DW
RAC875_c93365_200	5D	167.8	559731734	6.43	GA leaf DW
Excalibur_rep_c106082_272	5D	167.8		6.394	GA leaf DW
BS00068108_51	5A	115.3	702461315	6.384	GA leaf DW
Kukri_c48936_107	5D	167.8		6.328	GA leaf DW
Kukri_c7827_1168	5D	167.8	562722815	6.328	GA leaf DW
Kukri_c7827_1309	5D	167.8		6.328	GA leaf DW
RAC875_c3988_3479	5D	167.8		6.328	GA leaf DW
wsnp_Ex_c6657_11523455	5D	167.8	562654622	6.328	GA leaf DW
RAC875_rep_c105718_304	4D	47		6.303	GA leaf DW
BS00021939_51	5A	13.6	439186501	6.299	GA leaf DW
BS00110139_51	5A	13.6	439186515	6.299	GA leaf DW
RAC875_c100918_453	5A	13.6		6.233	GA leaf DW
RAC875_rep_c105718_585	4D	47		6.198	GA leaf DW
RAC875_rep_c105718_672	4D	47		6.198	GA leaf DW
Tdurum_contig54689_646	5A	101.9	684941737	6.085	GA leaf DW
Excalibur_c45297_316	5A	48.1	553351370	6.03	GA leaf DW
wsnp_Ex_c3136_5798236	5A	101.9	685537649	5.988	GA leaf DW
BS00032082_51	5B	148.7		5.969	GA leaf DW
IACX1947	5B	148.7		5.969	GA leaf DW
Ku_c22523_598	5B	148.7	671192811	5.969	GA leaf DW
Kukri_c23100_568	5B	148.7	531889484	5.969	GA leaf DW
BS00021948_51	5B	150.2	671196045	5.969	GA leaf DW
CAP7_c1979_79	5B	150.2	531893182	5.969	GA leaf DW
Excalibur_c8168_226	5B	150.2	531888391	5.969	GA leaf DW
wsnp_BE446509B_Ta_2_6	5B	150.2	671094699	5.969	GA leaf DW
CAP7_c9530_138	5A	101.9	685012418	5.798	GA leaf DW
GENE-2307_1216	5B	148.7	531888912	5.638	GA leaf DW
BS00045568_51	1B	88.8	655798506	5.604	GA leaf DW
wsnp_Ku_rep_c72922_72561803	5D	27.9	123499628	5.593	GA leaf DW
BS00074876_51	5A	48.1	571466064	5.59	GA leaf DW
wsnp_Ex_rep_c69647_68598463	5A	48.1		5.59	GA leaf DW
RAC875_c60169_200	3B	26.3		5.576	GA leaf DW
BS00066479_51	7B	127.3	700388926	5.486	GA leaf DW
BS00011186_51	7B	53	63568792	5.45	GA leaf DW
BobWhite_c3771_441	1B	40.5		5.364	GA leaf DW
BobWhite_c8218_162	1B	40.5		5.364	GA leaf DW
BS00062618_51	5B	153.3	678515485	5.339	GA leaf DW
Tdurum_contig17504_244	6B	1.7	8046129	5.337	GA leaf DW
BS00098857_51	6A	14.6	11555369	5.287	GA leaf DW
wsnp_Ra_c16264_24873670	3B	22.4	17770842	5.28	GA leaf DW
RAC875_c54392_94	5B	148.7		5.109	GA leaf DW
Kukri_c22419_541	2B	66	239854081	5.081	GA leaf DW
Tdurum_contig48766_257	5A	13.6	445191766	5.032	GA leaf DW
BS00021901_51	5D	27.9		4.972	GA leaf DW
wsnp_Ex_c65985_64188864	5D	27.9	192270094	4.972	GA leaf DW
RAC875_c38018_278	2A	69.8	639988422	4.842	GA leaf DW
wsnp_BE637864B_Ta_1_1	1B	40.5	199575122	4.833	GA leaf DW
Tdurum_contig17712_200	5A	27		4.829	GA leaf DW
wsnp_Ex_c19519_28487099	5A	27		4.829	GA leaf DW
TA004199-0831	2B	66	239854003	4.815	GA leaf DW
Kukri_c63259_151	3A	87	669620755	4.81	GA leaf DW
IAAV6424	2B	86.7	691780616	4.801	GA leaf DW
Tdurum_contig84962_256	7B	55.3		4.774	GA leaf DW
wsnp_Ex_c11120_18022932	5A	52.9	580802769	4.749	GA leaf DW
wsnp_Ku_c20011_29589089	5A	53.7	580939078	4.749	GA leaf DW
BS00110564_51	3A	108.7	691106943	4.724	GA leaf DW
wsnp_Ex_c13230_20872924	6A	14.6	348464422	4.709	GA leaf DW
wsnp_Ex_c1721_3261986	7B	127.3	701172276	4.696	GA leaf DW
IACX5764	1B	41.3	429699823	4.647	GA leaf DW
BS00110281_51	4A	153.9	733639091	4.64	GA leaf DW
BobWhite_c8202_245	5A	13.6		4.64	GA leaf DW
wsnp_Ex_rep_c67164_65655648	5D	27.9		4.636	GA leaf DW
tplb0021f14_1700	7B	89.2	653889764	4.632	GA leaf DW
wsnp_Ex_c7934_13467335	7B	127.3	701186291	4.631	GA leaf DW
BS00022500_51	5A	13.6	438471773	4.609	GA leaf DW
Excalibur_c38185_633	5A	13.6	438334884	4.609	GA leaf DW
Excalibur_c7180_862	5A	13.6	438468074	4.609	GA leaf DW
Kukri_c36747_195	5A	13.6		4.609	GA leaf DW
Kukri_c5501_1515	5A	13.6	438469520	4.609	GA leaf DW
wsnp_Ex_rep_c101757_87064771	5A	13.6	438267259	4.609	GA leaf DW
wsnp_Ex_rep_c101757_87065032	5A	13.6	438266998	4.609	GA leaf DW
wsnp_Ex_rep_c101757_87065169	5A	13.6	438266861	4.609	GA leaf DW
Tdurum_contig17712_115	5A	27		4.597	GA leaf DW
wsnp_Ex_c33452_41938013	1A	96.3	540051721	4.583	GA leaf DW
wsnp_be496863A_Ta_2_3	7A	79.5	115206048	4.561	GA leaf DW
RAC875_c61493_327	5A	41.1		4.548	GA leaf DW
RAC875_rep_c91682_90	5A	40.3	558688950	4.533	GA leaf DW
Ku_c4397_1536	5D	27.9		4.531	GA leaf DW
wsnp_Ex_c33452_41938159	1A	96.3		4.521	GA leaf DW
Kukri_c92394_79	7A	6.5	18881186	4.498	GA leaf DW
GENE-1265_290	5A	11	43213519	4.497	GA leaf DW
IACX5994	1A	96.3	540051730	4.457	GA leaf DW
BS00029348_51	5B	154.9	678659569	4.453	GA leaf DW
wsnp_Ex_c7266_12475249	5A	48.1	570938525	4.432	GA leaf DW
IAAV3916	5A	101.2		4.421	GA leaf DW
BS00079017_51	7B	55.3	84183920	4.413	GA leaf DW
Tdurum_contig84962_266	7B	55.3		4.413	GA leaf DW
wsnp_Ku_c11980_19464222	5B	45.8	81179985	4.403	GA leaf DW
BS00022550_51	7B	54.5	81423547	4.401	GA leaf DW
BS00084788_51	7B	54.5	81423522	4.401	GA leaf DW
Tdurum_contig71499_211	5A	48.1	570933960	4.386	GA leaf DW
Kukri_rep_c71152_906	2D	61.4	75393708	4.382	GA leaf DW
BS00023166_51	7B	127.3	701212536	4.378	GA leaf DW
Tdurum_contig93270_1008	5B	45.8	81180415	4.369	GA leaf DW
BS00022188_51	1D	102.3	462203530	4.368	GA leaf DW
Excalibur_c65830_82	2B	69.9	249370454	4.301	GA leaf DW
RAC875_c18094_69	5B	166.5	693679817	4.276	GA leaf DW
RFL_Contig2972_2285	2A	113.4	761306704	4.271	GA leaf DW
BS00099700_51	5A	11	20993277	4.238	GA leaf DW
RFL_Contig1622_923	6A	14.6	11589945	4.238	GA leaf DW
BobWhite_rep_c64768_264	7B	55.3	84183742	4.231	GA leaf DW
JD_c3269_342	7B	68.6	566480030	4.231	GA leaf DW
wsnp_Ex_c14979_23133851	7B	68.6	566479979	4.231	GA leaf DW
wsnp_Ex_c1138_2185522	5A	48.1	571155084	4.214	GA leaf DW
BS00075870_51	7B	68.6	566476939	4.202	GA leaf DW
Kukri_c99107_143	7B	68.6	566476715	4.202	GA leaf DW
wsnp_Ex_c14979_23133600	7B	68.6	566480317	4.202	GA leaf DW
wsnp_Ex_rep_c102707_87814407	7B	68.6	566481638	4.202	GA leaf DW
CAP7_c10566_170	7B	55.3	83912214	4.197	GA leaf DW
wsnp_JD_rep_c64852_41324093	7A	79.5	115206053	4.189	GA leaf DW
RAC875_c3229_165	7B	68.6	566480367	4.185	GA leaf DW
RFL_Contig1622_1433	6A	14.6	11588573	4.184	GA leaf DW
Kukri_c25727_139	6A	15.4		4.181	GA leaf DW
RAC875_c22722_671	5B	166.5	693614080	4.18	GA leaf DW
Excalibur_rep_c69526_921	5B	24.3		4.177	GA leaf DW
Excalibur_c18966_804	2B	113.6		4.159	GA leaf DW
IAAV7544	7B	55.3	84215275	4.151	GA leaf DW
Tdurum_contig10100_523	5B	166.5		4.147	GA leaf DW
CAP8_c9110_427	4D	55.7		4.141	GA leaf DW
RAC875_c61883_194	2B	69.9	249374753	4.14	GA leaf DW
wsnp_RFL_Contig3802_4108582	2B	69.9	206854071	4.14	GA leaf DW
RAC875_c20041_1062	3B	42.6	60868291	4.135	GA leaf DW
wsnp_Ku_c33335_42844594	3B	42.6	60868241	4.135	GA leaf DW
Tdurum_contig54785_216	5A	40.3	558692780	4.123	GA leaf DW
Tdurum_contig54785_62	5A	40.3	558692934	4.123	GA leaf DW
RAC875_c6565_129	5B	24.3		4.118	GA leaf DW
BS00010988_51	2B	113.6		4.115	GA leaf DW
Tdurum_contig49187_601	5A	18.2	482375729	4.097	GA leaf DW
BS00010491_51	5B	24.3		4.096	GA leaf DW
Excalibur_c3730_546	5B	24.3	30117478	4.096	GA leaf DW
Excalibur_c4468_654	5B	24.3		4.096	GA leaf DW
Kukri_c10970_573	5B	24.3	21749358	4.096	GA leaf DW
RAC875_rep_c111261_94	5B	24.3		4.096	GA leaf DW
Tdurum_contig48100_260	5B	24.3		4.096	GA leaf DW
Tdurum_contig27888_760	6A	86.9		4.077	GA leaf DW
BS00021718_51	2D	69.1	83854119	4.076	GA leaf DW
Excalibur_c18966_1008	2B	113.6	748980151	4.074	GA leaf DW
BobWhite_c3269_141	7B	68.6	566479829	4.054	GA leaf DW
BS00022838_51	5A	101.2	678229471	4.029	GA leaf DW
Excalibur_c3730_2098	5B	24.3		4.02	GA leaf DW
AX-94431840	5A	101.2	679137143	7.203	GA leaf DW
AX-94728173	4D	47		6.785	GA leaf DW
AX-94773648	4D	47	577227615	6.702	GA leaf DW
AX-95257633	4D	47		6.66	GA leaf DW
AX-94470776	2D	74	369482424	6.353	GA leaf DW
AX-94454866	4D	4.6	3612555	6.339	GA leaf DW
AX-94543370	5D	167.8	561689865	5.935	GA leaf DW
AX-95091790	5D	167.8	562341087	5.918	GA leaf DW
AX-95071189	5A	117.7		5.886	GA leaf DW
AX-94387041	5D	167.8		5.88	GA leaf DW
AX-94453026	5A	27	537633985	5.871	GA leaf DW
AX-94738836	5D	167.8	561796996	5.842	GA leaf DW
AX-94865364	5B	153.3	678515500	5.791	GA leaf DW
AX-95098312	5B	150.2		5.499	GA leaf DW
AX-94449644	7B	53	63568794	5.349	GA leaf DW
AX-94753558	5A	115.3	702166116	5.292	GA leaf DW
AX-94793259	5A	115.3	702136433	5.292	GA leaf DW
AX-95167772	5A	115.3	661497973	5.249	GA leaf DW
AX-94994996	5B	150.2		5.237	GA leaf DW
AX-95222920	5B	150.2	671192826	5.237	GA leaf DW
AX-95684773	5B	150.2	671196060	5.237	GA leaf DW
AX-95078137	5D	167.8	711599014	5.237	GA leaf DW
AX-95219146	5A	13.6		5.226	GA leaf DW
AX-94637193	5D	167.8	559728770	5.037	GA leaf DW
AX-95170041	5D	167.8	559922032	5.037	GA leaf DW
AX-94414919	1B	40.5		5.03	GA leaf DW
AX-94560945	5A	115.3	702461319	5.027	GA leaf DW
AX-94593930	5D	167.8		4.996	GA leaf DW
AX-94393211	3B	26.3	22860781	4.928	GA leaf DW
AX-94744482	5D	167.8	562094135	4.916	GA leaf DW
AX-94638908	7B	136.5	721220457	4.868	GA leaf DW
AX-94608103	4D	111.4	705402108	4.701	GA leaf DW
AX-94669990	5A	13.6	439186516	4.631	GA leaf DW
AX-94498619	3A	108.7	691106958	4.596	GA leaf DW
AX-95657946	5A	0	439186530	4.58	GA leaf DW
AX-95630094	1B	88.8	655798521	4.553	GA leaf DW
AX-94638827	5B	24.3		4.548	GA leaf DW
AX-95098004	4D	55.7		4.522	GA leaf DW
AX-95629936	5A	101.2	678229486	4.498	GA leaf DW
AX-94386025	5D	167.8		4.424	GA leaf DW
AX-94420026	5B	24.3	22762614	4.337	GA leaf DW
AX-94477554	5B	24.3	21752382	4.337	GA leaf DW
AX-94382691	5A	48.1	552840578	4.286	GA leaf DW
AX-94420428	5A	48.1	570938018	4.286	GA leaf DW
AX-94428215	5A	48.1	570940905	4.286	GA leaf DW
AX-94800332	5A	53.7	580946540	4.273	GA leaf DW
AX-95199834	5A	101.2	498959645	4.27	GA leaf DW
AX-94611897	2A	66.6	589879838	4.266	GA leaf DW
AX-95197988	2A	66.6	589879436	4.266	GA leaf DW
AX-94828467	5D	27.9	107584007	4.221	GA leaf DW
AX-94719104	1B	89.6	291854812	4.201	GA leaf DW
AX-94470548	2A	64.3		4.187	GA leaf DW
AX-94785956	5A	101.2		4.154	GA leaf DW
AX-95629908	5A	13.6	438471788	4.128	GA leaf DW
AX-94984871	5A	0		4.117	GA leaf DW
AX-94667411	5A	13.6		4.117	GA leaf DW
AX-94675521	5A	13.6	438266926	4.117	GA leaf DW
AX-94470119	1B	40.5	200099063	4.056	GA leaf DW
AX-94714439	7B	68.6	567568399	4.02	GA leaf DW
AX-94776946	2A	66.6	589880045	4.007	GA leaf DW
Ku_c16382_213	1B	40.5	136647892	5.637	HD leaf DW
Kukri_c75091_220	5A	101.2	679657926	5.421	HD leaf DW
RAC875_c32639_395	5A	101.2	679489693	5.421	HD leaf DW
wsnp_Ex_c23795_33033959	5A	101.2	679664843	5.421	HD leaf DW
BS00032082_51	5B	148.7		5.37	HD leaf DW
IACX1947	5B	148.7		5.37	HD leaf DW
Ku_c22523_598	5B	148.7	671192811	5.37	HD leaf DW
Kukri_c23100_568	5B	148.7	531889484	5.37	HD leaf DW
BS00021948_51	5B	150.2	671196045	5.37	HD leaf DW
CAP7_c1979_79	5B	150.2	531893182	5.37	HD leaf DW
Excalibur_c8168_226	5B	150.2	531888391	5.37	HD leaf DW
wsnp_BE446509B_Ta_2_6	5B	150.2	671094699	5.37	HD leaf DW
BS00010849_51	3B	14.7		5.368	HD leaf DW
GENE-2307_1216	5B	148.7	531888912	5.059	HD leaf DW
RAC875_c14902_256	1B	40.5	188457452	4.965	HD leaf DW
RFL_Contig529_963	1B	38.9	86808577	4.874	HD leaf DW
BS00088672_51	1B	40.5	183481802	4.654	HD leaf DW
BS00000905_51	2D	74	369762191	4.594	HD leaf DW
BS00062618_51	5B	153.3	678515485	4.576	HD leaf DW
RAC875_c4377_524	1B	40.5	213910520	4.454	HD leaf DW
wsnp_Ex_c24145_33394644	5D	167.8	561796931	4.412	HD leaf DW
D_contig07330_330	7D	83.9	92441199	4.329	HD leaf DW
BS00022625_51	1B	40.5	163096541	4.261	HD leaf DW
wsnp_JD_rep_c62985_40164465	1B	40.5		4.261	HD leaf DW
Ku_c884_791	7D	83.9	44624721	4.255	HD leaf DW
CAP7_c9530_138	5A	101.9	685012418	4.219	HD leaf DW
Tdurum_contig54689_646	5A	101.9	684941737	4.184	HD leaf DW
RAC875_c54392_94	5B	148.7		4.179	HD leaf DW
wsnp_Ra_c16264_24873670	3B	22.4	17770842	4.14	HD leaf DW
BS00022188_51	1D	102.3	462203530	4.135	HD leaf DW
Excalibur_c45297_316	5A	48.1	553351370	4.003	HD leaf DW
AX-95098312	5B	150.2		5.376	HD leaf DW
AX-94994996	5B	150.2		5.274	HD leaf DW
AX-95222920	5B	150.2	671192826	5.274	HD leaf DW
AX-95684773	5B	150.2	671196060	5.274	HD leaf DW
AX-94865364	5B	153.3	678515500	4.549	HD leaf DW
AX-94897165	1B	40.5	149510383	4.406	HD leaf DW
AX-94862815	1A	69.8	601477560	4.247	HD leaf DW
AX-94470776	2D	74	369482424	4.058	HD leaf DW
Kukri_c75091_220	5A	101.2	679657926	7.888	TP leaf DW
RAC875_c32639_395	5A	101.2	679489693	7.888	TP leaf DW
wsnp_Ex_c23795_33033959	5A	101.2	679664843	7.888	TP leaf DW
Kukri_c63259_151	3A	87	669620755	7.527	TP leaf DW
wsnp_Ex_c24145_33394644	5D	167.8	561796931	6.031	TP leaf DW
Excalibur_c24145_1643	5D	167.8	561796565	5.73	TP leaf DW
wsnp_Ra_c16264_24873670	3B	22.4	17770842	5.716	TP leaf DW
BS00079664_51	5D	167.8	561796981	5.648	TP leaf DW
Kukri_c21384_1475	5D	167.8	1280288	5.648	TP leaf DW
RAC875_c34968_514	5D	167.8	561673668	5.648	TP leaf DW
BS00110564_51	3A	108.7	691106943	5.575	TP leaf DW
BS00011935_51	5D	167.8	559922017	5.487	TP leaf DW
RAC875_c93365_200	5D	167.8	559731734	5.487	TP leaf DW
wsnp_Ex_c24145_33394561	5D	167.8	561797014	5.48	TP leaf DW
BS00000905_51	2D	74	369762191	5.391	TP leaf DW
Tdurum_contig17504_244	6B	1.7	8046129	5.324	TP leaf DW
TA002402-1350	1A	80.8		5.267	TP leaf DW
D_contig07330_330	7D	83.9	92441199	5.217	TP leaf DW
wsnp_RFL_Contig3522_3685860	2B	81.2		5.185	TP leaf DW
BS00010567_51	2B	81.2	657195945	5.18	TP leaf DW
wsnp_Ex_c11120_18022932	5A	52.9	580802769	5.144	TP leaf DW
wsnp_Ku_c20011_29589089	5A	53.7	580939078	5.144	TP leaf DW
BS00052423_51	3B	55.1	510000843	5.078	TP leaf DW
BS00024215_51	7B	54.5	83030027	4.977	TP leaf DW
BS00036788_51	7B	54.5	79307771	4.977	TP leaf DW
GENE-4273_67	7B	54.5	81685299	4.977	TP leaf DW
BS00066545_51	2B	69.9	452811170	4.962	TP leaf DW
BS00021991_51	5D	167.8	562094120	4.96	TP leaf DW
wsnp_Ex_c1137_2182795	1A	26.1	12505477	4.956	TP leaf DW
IACX9458	1A	26.1	494105509	4.929	TP leaf DW
Kukri_c48936_107	5D	167.8		4.927	TP leaf DW
Kukri_c7827_1168	5D	167.8	562722815	4.927	TP leaf DW
Kukri_c7827_1309	5D	167.8		4.927	TP leaf DW
RAC875_c3988_3479	5D	167.8		4.927	TP leaf DW
wsnp_Ex_c6657_11523455	5D	167.8	562654622	4.927	TP leaf DW
RAC875_c60169_200	3B	26.3		4.917	TP leaf DW
wsnp_Ku_c11980_19464222	5B	45.8	81179985	4.896	TP leaf DW
Excalibur_c65830_82	2B	69.9	249370454	4.889	TP leaf DW
wsnp_Ex_c3136_5798236	5A	101.9	685537649	4.88	TP leaf DW
RFL_Contig617_1357	5D	167.8		4.864	TP leaf DW
Tdurum_contig93270_1008	5B	45.8	81180415	4.861	TP leaf DW
RAC875_c61883_194	2B	69.9	249374753	4.845	TP leaf DW
wsnp_RFL_Contig3802_4108582	2B	69.9	206854071	4.845	TP leaf DW
Tdurum_contig54689_646	5A	101.9	684941737	4.725	TP leaf DW
Kukri_c22419_541	2B	66	239854081	4.718	TP leaf DW
BS00022188_51	1D	102.3	462203530	4.704	TP leaf DW
BS00022896_51	2A	69.8	612845030	4.689	TP leaf DW
TA004199-0831	2B	66	239854003	4.648	TP leaf DW
CAP7_c9530_138	5A	101.9	685012418	4.639	TP leaf DW
IAAV5652	1A	51.6	41709339	4.595	TP leaf DW
RAC875_c61493_327	5A	41.1		4.567	TP leaf DW
BS00079017_51	7B	55.3	84183920	4.562	TP leaf DW
Tdurum_contig84962_266	7B	55.3		4.562	TP leaf DW
Excalibur_rep_c106082_272	5D	167.8		4.555	TP leaf DW
wsnp_Ku_c23012_32893918	1A	80	516373127	4.508	TP leaf DW
IAAV3049	1A	69.8	484332025	4.505	TP leaf DW
Tdurum_contig84962_256	7B	55.3		4.5	TP leaf DW
Ku_c884_791	7D	83.9	44624721	4.488	TP leaf DW
Excalibur_c20647_643	2B	66	242825084	4.476	TP leaf DW
wsnp_Ra_c12148_19539667	1A	69.8	484335868	4.462	TP leaf DW
IAAV6424	2B	86.7	691780616	4.455	TP leaf DW
Ku_c4823_673	1A	26.1	12411332	4.45	TP leaf DW
BS00091671_51	2B	66	243363142	4.448	TP leaf DW
tplb0040e02_1293	2B	66	240318254	4.448	TP leaf DW
Tdurum_contig48760_112	5A	27		4.439	TP leaf DW
BS00032082_51	5B	148.7		4.407	TP leaf DW
IACX1947	5B	148.7		4.407	TP leaf DW
Ku_c22523_598	5B	148.7	671192811	4.407	TP leaf DW
Kukri_c23100_568	5B	148.7	531889484	4.407	TP leaf DW
BS00021948_51	5B	150.2	671196045	4.407	TP leaf DW
CAP7_c1979_79	5B	150.2	531893182	4.407	TP leaf DW
Excalibur_c8168_226	5B	150.2	531888391	4.407	TP leaf DW
wsnp_BE446509B_Ta_2_6	5B	150.2	671094699	4.407	TP leaf DW
RFL_Contig5682_86	3B	55.1	510000752	4.401	TP leaf DW
wsnp_Ex_c27940_37101775	1A	69.8	484335455	4.382	TP leaf DW
Kukri_c10017_833	2B	69.9		4.377	TP leaf DW
Tdurum_contig59585_576	3A	100.1	685360099	4.364	TP leaf DW
wsnp_BQ160970A_Ta_2_7	3A	100.1	685360089	4.364	TP leaf DW
BobWhite_rep_c64768_264	7B	55.3	84183742	4.356	TP leaf DW
wsnp_Ku_c16432_25320146	6A	61.8	549232396	4.352	TP leaf DW
BS00022550_51	7B	54.5	81423547	4.334	TP leaf DW
BS00084788_51	7B	54.5	81423522	4.334	TP leaf DW
IAAV7544	7B	55.3	84215275	4.303	TP leaf DW
CAP7_c10566_170	7B	55.3	83912214	4.302	TP leaf DW
BS00099327_51	3B	55.1		4.242	TP leaf DW
Kukri_c29560_455	5A	53.7	581302267	4.217	TP leaf DW
Excalibur_c55621_291	3B	55.1	392056533	4.171	TP leaf DW
Kukri_c12079_204	3A	100.1	685359221	4.165	TP leaf DW
BS00079621_51	2B	80.4	655607436	4.1	TP leaf DW
BS00011186_51	7B	53	63568792	4.092	TP leaf DW
wsnp_Ex_c1269_2435294	6A	61.8	549228757	4.073	TP leaf DW
Excalibur_c18966_804	2B	113.6		4.065	TP leaf DW
RAC875_c37639_94	2B	113.6	613444535	4.065	TP leaf DW
BS00070455_51	3B	26.3	24940072	4.059	TP leaf DW
Ku_c16382_213	1B	40.5	136647892	4.044	TP leaf DW
wsnp_BM137835D_Ta_2_3	6D	116.8		4.041	TP leaf DW
GENE-2307_1216	5B	148.7	531888912	4.031	TP leaf DW
Kukri_c41943_535	1A	26.1		4.014	TP leaf DW
BS00098857_51	6A	14.6	11555369	4.01	TP leaf DW
RFL_Contig4849_702	2B	69.9	464290308	4.007	TP leaf DW
AX-94498619	3A	108.7	691106958	5.075	TP leaf DW
AX-94981919	7B	53.7	74393408	5.075	TP leaf DW
AX-94470776	2D	74	369482424	4.894	TP leaf DW
AX-94454866	4D	4.6	3612555	4.871	TP leaf DW
AX-94415898	1A	48.5	37501051	4.86	TP leaf DW
AX-94800332	5A	53.7	580946540	4.735	TP leaf DW
AX-94431840	5A	101.2	679137143	4.715	TP leaf DW
AX-95163773	1A	51.6		4.39	TP leaf DW
AX-94624955	1A	80.8	516564101	4.312	TP leaf DW
AX-95194281	7B	54.5	83030042	4.277	TP leaf DW
AX-94387041	5D	167.8		4.232	TP leaf DW
AX-95091790	5D	167.8	562341087	4.167	TP leaf DW
AX-95168158	1D	102.3	462203545	4.146	TP leaf DW
AX-94470548	2A	64.3		4.12	TP leaf DW
AX-94906790	3B	26.3	10644218	4.106	TP leaf DW
AX-94543370	5D	167.8	561689865	4.062	TP leaf DW
AX-95175956	2D	136.4	23531502	4.03	TP leaf DW
AX-94738836	5D	167.8	561796996	4.003	TP leaf DW
Tdurum_contig48760_112	5A	27		8.67	TS leaf DW
Excalibur_c65830_82	2B	69.9	249370454	6.247	TS leaf DW
BS00022896_51	2A	69.8	612845030	6.034	TS leaf DW
RAC875_rep_c105718_304	4D	47		5.94	TS leaf DW
RAC875_c61883_194	2B	69.9	249374753	5.938	TS leaf DW
wsnp_RFL_Contig3802_4108582	2B	69.9	206854071	5.938	TS leaf DW
Kukri_c75091_220	5A	101.2	679657926	5.913	TS leaf DW
RAC875_c32639_395	5A	101.2	679489693	5.913	TS leaf DW
wsnp_Ex_c23795_33033959	5A	101.2	679664843	5.913	TS leaf DW
BobWhite_c11539_336	5A	117.7	706540767	5.906	TS leaf DW
RAC875_c48885_142	5A	117.7		5.906	TS leaf DW
RAC875_c48885_107	5A	117.7	667614239	5.826	TS leaf DW
wsnp_Ex_c24145_33394644	5D	167.8	561796931	5.663	TS leaf DW
Excalibur_c24145_1643	5D	167.8	561796565	5.599	TS leaf DW
BS00079664_51	5D	167.8	561796981	5.555	TS leaf DW
Kukri_c21384_1475	5D	167.8	1280288	5.555	TS leaf DW
RAC875_c34968_514	5D	167.8	561673668	5.555	TS leaf DW
JD_c15758_288	5A	58.5	595373154	5.505	TS leaf DW
Excalibur_c45297_316	5A	48.1	553351370	5.379	TS leaf DW
Excalibur_c74858_243	5B	10.9		5.358	TS leaf DW
wsnp_Ex_c24145_33394561	5D	167.8	561797014	5.285	TS leaf DW
BS00023173_51	1B	88.8	655781589	5.28	TS leaf DW
wsnp_Ex_c7266_12475249	5A	48.1	570938525	5.275	TS leaf DW
RAC875_rep_c105718_585	4D	47		5.253	TS leaf DW
RAC875_rep_c105718_672	4D	47		5.253	TS leaf DW
Kukri_c63259_151	3A	87	669620755	5.191	TS leaf DW
BS00011935_51	5D	167.8	559922017	5.177	TS leaf DW
RAC875_c93365_200	5D	167.8	559731734	5.177	TS leaf DW
Tdurum_contig71499_211	5A	48.1	570933960	5.136	TS leaf DW
Tdurum_contig75731_537	1B	89.6	655781842	5.096	TS leaf DW
wsnp_Ex_c1138_2185522	5A	48.1	571155084	4.963	TS leaf DW
BS00074876_51	5A	48.1	571466064	4.908	TS leaf DW
wsnp_Ex_rep_c69647_68598463	5A	48.1		4.908	TS leaf DW
Tdurum_contig17712_115	5A	27		4.875	TS leaf DW
Kukri_c22419_541	2B	66	239854081	4.869	TS leaf DW
TA004199-0831	2B	66	239854003	4.849	TS leaf DW
GENE-2673_1010	5A	117.7	706538644	4.81	TS leaf DW
Kukri_c48936_107	5D	167.8		4.798	TS leaf DW
Kukri_c7827_1168	5D	167.8	562722815	4.798	TS leaf DW
Kukri_c7827_1309	5D	167.8		4.798	TS leaf DW
RAC875_c3988_3479	5D	167.8		4.798	TS leaf DW
wsnp_Ex_c6657_11523455	5D	167.8	562654622	4.798	TS leaf DW
Tdurum_contig17712_200	5A	27		4.794	TS leaf DW
wsnp_Ex_c19519_28487099	5A	27		4.794	TS leaf DW
BS00021991_51	5D	167.8	562094120	4.789	TS leaf DW
Tdurum_contig54689_646	5A	101.9	684941737	4.661	TS leaf DW
BS00000905_51	2D	74	369762191	4.633	TS leaf DW
Kukri_c10017_833	2B	69.9		4.624	TS leaf DW
wsnp_Ex_c15378_23639387	6A	42.7	49195242	4.608	TS leaf DW
RAC875_c10932_1697	7B	53		4.602	TS leaf DW
wsnp_Ex_c64709_63402325	7B	53	64726058	4.602	TS leaf DW
wsnp_Ku_c8497_14429303	7B	53	64728963	4.602	TS leaf DW
BS00045568_51	1B	88.8	655798506	4.574	TS leaf DW
BobWhite_c10448_80	7B	53	66979291	4.573	TS leaf DW
BS00003726_51	7B	53	112265455	4.528	TS leaf DW
D_GBUVHFX02JKG4A_54	2D	30.1	31887626	4.517	TS leaf DW
BS00066545_51	2B	69.9	452811170	4.513	TS leaf DW
BS00022550_51	7B	54.5	81423547	4.503	TS leaf DW
BS00084788_51	7B	54.5	81423522	4.503	TS leaf DW
RAC875_c2154_1488	2A	67.4		4.487	TS leaf DW
Excalibur_c56240_176	3A	81.6	651627354	4.47	TS leaf DW
Excalibur_rep_c106082_272	5D	167.8		4.469	TS leaf DW
RFL_Contig617_1357	5D	167.8		4.413	TS leaf DW
BS00060391_51	3A	83.1	655635682	4.358	TS leaf DW
BS00072296_51	3A	83.1	655649652	4.358	TS leaf DW
Tdurum_contig27888_760	6A	86.9		4.316	TS leaf DW
wsnp_Ex_c3136_5798236	5A	101.9	685537649	4.302	TS leaf DW
BobWhite_rep_c64768_264	7B	55.3	84183742	4.284	TS leaf DW
BS00011186_51	7B	53	63568792	4.265	TS leaf DW
CAP7_c10566_170	7B	55.3	83912214	4.261	TS leaf DW
BS00079440_51	2D	66.8	79421656	4.223	TS leaf DW
CAP7_c9530_138	5A	101.9	685012418	4.213	TS leaf DW
IAAV7544	7B	55.3	84215275	4.207	TS leaf DW
BS00067584_51	2D	66.8	79416589	4.198	TS leaf DW
RAC875_c60169_200	3B	26.3		4.123	TS leaf DW
Tdurum_contig84245_154	2A	103.7	746761621	4.083	TS leaf DW
TA005161-0899	3A	81.6		4.05	TS leaf DW
BS00091302_51	7B	53	64726330	4.048	TS leaf DW
RFL_Contig4849_702	2B	69.9	464290308	4.045	TS leaf DW
BS00079017_51	7B	55.3	84183920	4	TS leaf DW
Tdurum_contig84962_266	7B	55.3		4	TS leaf DW
AX-94502606	6B	39.8	51349885	6.828	TS leaf DW
AX-94523488	6B	39.8	51347967	6.196	TS leaf DW
AX-94453026	5A	27	537633985	6.063	TS leaf DW
AX-95071189	5A	117.7		5.401	TS leaf DW
AX-94728173	4D	47		5.271	TS leaf DW
AX-95257633	4D	47		5.1	TS leaf DW
AX-94773648	4D	47	577227615	5.091	TS leaf DW
AX-94421649	2B	69.9	249418689	5.09	TS leaf DW
AX-95126957	2A	69.8	612845045	4.863	TS leaf DW
AX-94638908	7B	136.5	721220457	4.791	TS leaf DW
AX-94981919	7B	53.7	74393408	4.51	TS leaf DW
AX-94431840	5A	101.2	679137143	4.46	TS leaf DW
AX-94470776	2D	74	369482424	4.394	TS leaf DW
AX-94470548	2A	64.3		4.387	TS leaf DW
AX-94382691	5A	48.1	552840578	4.334	TS leaf DW
AX-94420428	5A	48.1	570938018	4.334	TS leaf DW
AX-94428215	5A	48.1	570940905	4.334	TS leaf DW
AX-94543370	5D	167.8	561689865	4.319	TS leaf DW
AX-95630094	1B	88.8	655798521	4.289	TS leaf DW
AX-94387041	5D	167.8		4.215	TS leaf DW
AX-94778187	2D	59.1	74965869	4.181	TS leaf DW
AX-95091790	5D	167.8	562341087	4.176	TS leaf DW
AX-94738836	5D	167.8	561796996	4.144	TS leaf DW
AX-95631614	2D	61.4	75393723	4.05	TS leaf DW
AX-95653025	2D	66.8	79541175	4.014	TS leaf DW
AX-94860603	2A	70.6	663328932	4.004	TS leaf DW
Tdurum_contig48760_112	5A	27		7.108	WA leaf DW
Kukri_c75091_220	5A	101.2	679657926	7.086	WA leaf DW
RAC875_c32639_395	5A	101.2	679489693	7.086	WA leaf DW
wsnp_Ex_c23795_33033959	5A	101.2	679664843	7.086	WA leaf DW
BS00022896_51	2A	69.8	612845030	5.97	WA leaf DW
RAC875_c60169_200	3B	26.3		5.902	WA leaf DW
Kukri_c63259_151	3A	87	669620755	5.74	WA leaf DW
Tdurum_contig54689_646	5A	101.9	684941737	5.527	WA leaf DW
wsnp_Ra_c12148_19539667	1A	69.8	484335868	5.265	WA leaf DW
RAC875_rep_c105718_585	4D	47		5.204	WA leaf DW
RAC875_rep_c105718_672	4D	47		5.204	WA leaf DW
BobWhite_c11539_336	5A	117.7	706540767	5.141	WA leaf DW
RAC875_c48885_107	5A	117.7	667614239	5.141	WA leaf DW
RAC875_c48885_142	5A	117.7		5.141	WA leaf DW
Excalibur_c65830_82	2B	69.9	249370454	5.136	WA leaf DW
BS00000905_51	2D	74	369762191	5.131	WA leaf DW
IAAV3049	1A	69.8	484332025	5.124	WA leaf DW
Excalibur_c42255_425	5A	115.3	702166658	5.065	WA leaf DW
Excalibur_c24145_1643	5D	167.8	561796565	5.054	WA leaf DW
wsnp_Ex_c27940_37101775	1A	69.8	484335455	5.047	WA leaf DW
BS00079664_51	5D	167.8	561796981	5.044	WA leaf DW
Kukri_c21384_1475	5D	167.8	1280288	5.044	WA leaf DW
RAC875_c34968_514	5D	167.8	561673668	5.044	WA leaf DW
BS00011186_51	7B	53	63568792	5.038	WA leaf DW
CAP7_c9530_138	5A	101.9	685012418	4.998	WA leaf DW
Excalibur_c77910_272	5A	115.3	701999697	4.997	WA leaf DW
RAC875_c61883_194	2B	69.9	249374753	4.992	WA leaf DW
wsnp_RFL_Contig3802_4108582	2B	69.9	206854071	4.992	WA leaf DW
wsnp_Ex_c24145_33394644	5D	167.8	561796931	4.848	WA leaf DW
wsnp_Ex_c24145_33394561	5D	167.8	561797014	4.794	WA leaf DW
Tdurum_contig17712_115	5A	27		4.736	WA leaf DW
wsnp_Ra_c13881_21836489	6D	56.6		4.689	WA leaf DW
BS00068108_51	5A	115.3	702461315	4.671	WA leaf DW
IAAV3916	5A	101.2		4.651	WA leaf DW
Tdurum_contig17712_200	5A	27		4.633	WA leaf DW
wsnp_Ex_c19519_28487099	5A	27		4.633	WA leaf DW
RAC875_rep_c105718_304	4D	47		4.571	WA leaf DW
Excalibur_c3730_2098	5B	24.3		4.553	WA leaf DW
TA002402-1350	1A	80.8		4.523	WA leaf DW
BS00092542_51	2B	66.8		4.519	WA leaf DW
BS00011935_51	5D	167.8	559922017	4.49	WA leaf DW
RAC875_c93365_200	5D	167.8	559731734	4.49	WA leaf DW
GENE-4337_558	7B	53	61627549	4.463	WA leaf DW
RAC875_c21411_162	1A	96.3	444335687	4.462	WA leaf DW
GENE-2673_1010	5A	117.7	706538644	4.435	WA leaf DW
wsnp_Ra_c16264_24873670	3B	22.4	17770842	4.366	WA leaf DW
wsnp_Ku_c23012_32893918	1A	80	516373127	4.341	WA leaf DW
BS00052423_51	3B	55.1	510000843	4.271	WA leaf DW
BS00074083_51	7B	53	62687149	4.229	WA leaf DW
BS00010491_51	5B	24.3		4.215	WA leaf DW
Excalibur_c3730_546	5B	24.3	30117478	4.215	WA leaf DW
Excalibur_c4468_654	5B	24.3		4.215	WA leaf DW
Kukri_c10970_573	5B	24.3	21749358	4.215	WA leaf DW
RAC875_rep_c111261_94	5B	24.3		4.215	WA leaf DW
Tdurum_contig48100_260	5B	24.3		4.215	WA leaf DW
IAAV5406	1A	69.8	487311447	4.209	WA leaf DW
Ku_c8351_2029	1A	69.8	487311497	4.209	WA leaf DW
Kukri_c52952_315	1A	69.8		4.209	WA leaf DW
wsnp_Ex_c42282_48900922	1A	69.8	487017128	4.209	WA leaf DW
wsnp_Ku_c39878_48218985	1A	69.8	487093035	4.209	WA leaf DW
RAC875_c6565_129	5B	24.3		4.195	WA leaf DW
wsnp_Ex_c3136_5798236	5A	101.9	685537649	4.194	WA leaf DW
Tdurum_contig17504_244	6B	1.7	8046129	4.168	WA leaf DW
Kukri_c22419_541	2B	66	239854081	4.164	WA leaf DW
BS00089894_51	1A	72.1	497522625	4.137	WA leaf DW
Ra_c105707_788	1A	72.1		4.137	WA leaf DW
Tdurum_contig29607_413	6A	121.4		4.112	WA leaf DW
Tdurum_contig84962_256	7B	55.3		4.101	WA leaf DW
IAAV872	7B	53		4.082	WA leaf DW
wsnp_Ex_c34344_42676379	1A	69.8	485355241	4.028	WA leaf DW
wsnp_Ex_rep_c66628_64934660	1A	69.8	485357301	4.028	WA leaf DW
wsnp_Ex_c1138_2185522	5A	48.1	571155084	4.007	WA leaf DW
Kukri_rep_c69267_496	2B	66		4.003	WA leaf DW
RAC875_c5080_915	2B	66		4.003	WA leaf DW
wsnp_Ex_rep_c71116_69944350	2B	66	206117117	4.003	WA leaf DW
Ku_c6546_718	2B	66	206752062	4.001	WA leaf DW
Ra_c23048_474	2B	66	206681430	4.001	WA leaf DW
RAC875_c46661_184	2B	66	209252960	4.001	WA leaf DW
RAC875_c46735_674	2B	66		4.001	WA leaf DW
AX-94944719	6A	121.4		5.647	WA leaf DW
AX-94431840	5A	101.2	679137143	5.133	WA leaf DW
AX-94638908	7B	136.5	721220457	5.123	WA leaf DW
AX-94507018	6A	121.4	609169329	5.061	WA leaf DW
AX-94454866	4D	4.6	3612555	5.049	WA leaf DW
AX-94423271	7A	167.5	736514997	5.002	WA leaf DW
AX-94817832	7B	6.9		4.995	WA leaf DW
AX-95126957	2A	69.8	612845045	4.993	WA leaf DW
AX-94753558	5A	115.3	702166116	4.971	WA leaf DW
AX-94793259	5A	115.3	702136433	4.971	WA leaf DW
AX-94393211	3B	26.3	22860781	4.952	WA leaf DW
AX-95167772	5A	115.3	661497973	4.927	WA leaf DW
AX-95071189	5A	117.7		4.85	WA leaf DW
AX-94728173	4D	47		4.709	WA leaf DW
AX-94470776	2D	74	369482424	4.705	WA leaf DW
AX-94560945	5A	115.3	702461319	4.64	WA leaf DW
AX-95197065	3B	26.3	558925029	4.546	WA leaf DW
AX-94608103	4D	111.4	705402108	4.543	WA leaf DW
AX-94773648	4D	47	577227615	4.516	WA leaf DW
AX-94807963	5A	22.2	522064730	4.451	WA leaf DW
AX-94818797	4D	71.7		4.381	WA leaf DW
AX-94710098	6A	122.2	613957462	4.349	WA leaf DW
AX-94449644	7B	53	63568794	4.202	WA leaf DW
AX-94470548	2A	64.3		4.188	WA leaf DW
AX-94901149	6A	121.4		4.102	WA leaf DW
AX-95257633	4D	47		4.065	WA leaf DW
AX-94453026	5A	27	537633985	4.038	WA leaf DW
Kukri_c75091_220	5A	101.2	679657926	7.076	YA leaf DW
RAC875_c32639_395	5A	101.2	679489693	7.076	YA leaf DW
wsnp_Ex_c23795_33033959	5A	101.2	679664843	7.076	YA leaf DW
wsnp_Ex_c24145_33394644	5D	167.8	561796931	6.663	YA leaf DW
Excalibur_c24145_1643	5D	167.8	561796565	6.503	YA leaf DW
BS00079664_51	5D	167.8	561796981	6.491	YA leaf DW
Kukri_c21384_1475	5D	167.8	1280288	6.491	YA leaf DW
RAC875_c34968_514	5D	167.8	561673668	6.491	YA leaf DW
wsnp_Ex_c24145_33394561	5D	167.8	561797014	6.22	YA leaf DW
wsnp_Ex_c11120_18022932	5A	52.9	580802769	6.174	YA leaf DW
wsnp_Ku_c20011_29589089	5A	53.7	580939078	6.174	YA leaf DW
Kukri_c63259_151	3A	87	669620755	5.876	YA leaf DW
wsnp_Ex_c3136_5798236	5A	101.9	685537649	5.668	YA leaf DW
Kukri_c29560_455	5A	53.7	581302267	5.565	YA leaf DW
wsnp_Ra_c12183_19587379	5A	53.7	581108861	5.532	YA leaf DW
BS00021939_51	5A	13.6	439186501	5.476	YA leaf DW
BS00110139_51	5A	13.6	439186515	5.476	YA leaf DW
RAC875_c100918_453	5A	13.6		5.368	YA leaf DW
Excalibur_c65830_82	2B	69.9	249370454	5.181	YA leaf DW
RAC875_c61883_194	2B	69.9	249374753	5.174	YA leaf DW
wsnp_RFL_Contig3802_4108582	2B	69.9	206854071	5.174	YA leaf DW
IAAV3049	1A	69.8	484332025	5.16	YA leaf DW
TA004199-0831	2B	66	239854003	5.16	YA leaf DW
BobWhite_c11539_336	5A	117.7	706540767	5.146	YA leaf DW
RAC875_c48885_142	5A	117.7		5.146	YA leaf DW
RAC875_c48885_107	5A	117.7	667614239	5.096	YA leaf DW
RFL_Contig617_1357	5D	167.8		5.092	YA leaf DW
Tdurum_contig54689_646	5A	101.9	684941737	5.054	YA leaf DW
Kukri_c22419_541	2B	66	239854081	5.045	YA leaf DW
Tdurum_contig17504_244	6B	1.7	8046129	5.024	YA leaf DW
wsnp_Ra_c12148_19539667	1A	69.8	484335868	4.999	YA leaf DW
BS00047085_51	6A	7.5	8208650	4.974	YA leaf DW
Tdurum_contig56431_637	6A	7.5	8002197	4.974	YA leaf DW
CAP7_c9530_138	5A	101.9	685012418	4.953	YA leaf DW
BS00011935_51	5D	167.8	559922017	4.863	YA leaf DW
RAC875_c93365_200	5D	167.8	559731734	4.863	YA leaf DW
wsnp_Ex_c27940_37101775	1A	69.8	484335455	4.842	YA leaf DW
BS00068108_51	5A	115.3	702461315	4.806	YA leaf DW
wsnp_Ex_c34344_42676379	1A	69.8	485355241	4.79	YA leaf DW
wsnp_Ex_rep_c66628_64934660	1A	69.8	485357301	4.79	YA leaf DW
Excalibur_c42255_425	5A	115.3	702166658	4.694	YA leaf DW
Excalibur_c77910_272	5A	115.3	701999697	4.684	YA leaf DW
Kukri_c48936_107	5D	167.8		4.673	YA leaf DW
Kukri_c7827_1168	5D	167.8	562722815	4.673	YA leaf DW
Kukri_c7827_1309	5D	167.8		4.673	YA leaf DW
RAC875_c3988_3479	5D	167.8		4.673	YA leaf DW
wsnp_Ex_c6657_11523455	5D	167.8	562654622	4.673	YA leaf DW
BS00066545_51	2B	69.9	452811170	4.671	YA leaf DW
BS00021991_51	5D	167.8	562094120	4.654	YA leaf DW
Excalibur_c74858_243	5B	10.9		4.627	YA leaf DW
TA002402-1350	1A	80.8		4.622	YA leaf DW
BS00098857_51	6A	14.6	11555369	4.586	YA leaf DW
IAAV5406	1A	69.8	487311447	4.566	YA leaf DW
Ku_c8351_2029	1A	69.8	487311497	4.566	YA leaf DW
Kukri_c52952_315	1A	69.8		4.566	YA leaf DW
wsnp_Ex_c42282_48900922	1A	69.8	487017128	4.566	YA leaf DW
wsnp_Ku_c39878_48218985	1A	69.8	487093035	4.566	YA leaf DW
Excalibur_rep_c106082_272	5D	167.8		4.454	YA leaf DW
wsnp_Ex_c63909_62932893	2A	113.4	764103155	4.329	YA leaf DW
Kukri_c41943_535	1A	26.1		4.312	YA leaf DW
BS00032082_51	5B	148.7		4.305	YA leaf DW
IACX1947	5B	148.7		4.305	YA leaf DW
Ku_c22523_598	5B	148.7	671192811	4.305	YA leaf DW
Kukri_c23100_568	5B	148.7	531889484	4.305	YA leaf DW
BS00021948_51	5B	150.2	671196045	4.305	YA leaf DW
CAP7_c1979_79	5B	150.2	531893182	4.305	YA leaf DW
Excalibur_c8168_226	5B	150.2	531888391	4.305	YA leaf DW
wsnp_BE446509B_Ta_2_6	5B	150.2	671094699	4.305	YA leaf DW
wsnp_Ku_c23012_32893918	1A	80	516373127	4.279	YA leaf DW
BS00089894_51	1A	72.1	497522625	4.241	YA leaf DW
Ra_c105707_788	1A	72.1		4.241	YA leaf DW
BS00022896_51	2A	69.8	612845030	4.232	YA leaf DW
BobWhite_c3771_441	1B	40.5		4.216	YA leaf DW
BobWhite_c8218_162	1B	40.5		4.216	YA leaf DW
wsnp_Ex_c13230_20872924	6A	14.6	348464422	4.214	YA leaf DW
BobWhite_c3714_659	6A	7.5	8002448	4.211	YA leaf DW
BS00044408_51	5A	52.9	580802713	4.204	YA leaf DW
wsnp_Ra_c10915_17838202	5A	52.9	580802664	4.204	YA leaf DW
wsnp_Ku_c20011_29589514	5A	53.7		4.204	YA leaf DW
wsnp_Ku_c3684_6789632	5A	53.7		4.182	YA leaf DW
BS00110281_51	4A	153.9	733639091	4.169	YA leaf DW
BS00062618_51	5B	153.3	678515485	4.151	YA leaf DW
GENE-2673_1010	5A	117.7	706538644	4.039	YA leaf DW
wsnp_Ex_c63909_62932437	2A	113.4		4.012	YA leaf DW
wsnp_Ex_c63909_62932669	2A	113.4	764104327	4.012	YA leaf DW
BS00000905_51	2D	74	369762191	4.002	YA leaf DW
AX-94800332	5A	53.7	580946540	5.58	YA leaf DW
AX-94543370	5D	167.8	561689865	5.488	YA leaf DW
AX-94454866	4D	4.6	3612555	5.416	YA leaf DW
AX-94431840	5A	101.2	679137143	5.385	YA leaf DW
AX-95126291	5A	53.7	581108927	5.38	YA leaf DW
AX-94387041	5D	167.8		5.357	YA leaf DW
AX-94738836	5D	167.8	561796996	5.261	YA leaf DW
AX-94414919	1B	40.5		5.116	YA leaf DW
AX-94862815	1A	69.8	601477560	5.018	YA leaf DW
AX-94865364	5B	153.3	678515500	4.989	YA leaf DW
AX-95091790	5D	167.8	562341087	4.965	YA leaf DW
AX-94997258	1A	69.8		4.952	YA leaf DW
AX-95629264	1A	69.8	485357366	4.952	YA leaf DW
AX-94624955	1A	80.8	516564101	4.912	YA leaf DW
AX-95175683	6A	6.7	7731875	4.889	YA leaf DW
AX-94774610	6A	7.5	14093580	4.688	YA leaf DW
AX-95098312	5B	150.2		4.679	YA leaf DW
AX-94994996	5B	150.2		4.581	YA leaf DW
AX-95222920	5B	150.2	671192826	4.581	YA leaf DW
AX-95684773	5B	150.2	671196060	4.581	YA leaf DW
AX-94421649	2B	69.9	249418689	4.561	YA leaf DW
AX-94669990	5A	13.6	439186516	4.559	YA leaf DW
AX-95657946	5A	0	439186530	4.463	YA leaf DW
AX-94453026	5A	27	537633985	4.455	YA leaf DW
AX-95008533	1A	72.1	497518115	4.445	YA leaf DW
AX-95006353	1A	69.8		4.354	YA leaf DW
AX-94470119	1B	40.5	200099063	4.349	YA leaf DW
AX-94734086	2B	145	77522099	4.299	YA leaf DW
AX-94837095	5A	53.7		4.286	YA leaf DW
AX-94479255	3A	100.1	685781353	4.252	YA leaf DW
AX-95003297	3A	100.1	686121463	4.252	YA leaf DW
AX-95632782	1A	80	516373192	4.193	YA leaf DW
AX-95078137	5D	167.8	711599014	4.166	YA leaf DW
AX-94707091	1A	69.8		4.156	YA leaf DW
AX-95146337	3A	100.1	685360117	4.127	YA leaf DW
AX-94691753	5A	53.7	581479103	4.07	YA leaf DW
AX-94470776	2D	74	369482424	4.038	YA leaf DW
AX-94415898	1A	48.5	37501051	4.036	YA leaf DW
AX-94637193	5D	167.8	559728770	4.022	YA leaf DW
AX-95170041	5D	167.8	559922032	4.022	YA leaf DW
AX-94560945	5A	115.3	702461319	4.012	YA leaf DW

## Sheet: main shoot dry weight
Marker	Linkage group	genetic position	physical position	(-log10(p)	trait
Kukri_c75091_220	5A	101.2	679657926	7.032	AN main DW
RAC875_c32639_395	5A	101.2	679489693	7.032	AN main DW
wsnp_Ex_c23795_33033959	5A	101.2	679664843	7.032	AN main DW
BS00079664_51	5D	167.8	561796981	6.242	AN main DW
Kukri_c21384_1475	5D	167.8	1280288	6.242	AN main DW
RAC875_c34968_514	5D	167.8	561673668	6.242	AN main DW
BS00011935_51	5D	167.8	559922017	6.228	AN main DW
RAC875_c93365_200	5D	167.8	559731734	6.228	AN main DW
wsnp_Ex_c24145_33394644	5D	167.8	561796931	6.226	AN main DW
Excalibur_c24145_1643	5D	167.8	561796565	6.198	AN main DW
wsnp_Ex_c24145_33394561	5D	167.8	561797014	5.904	AN main DW
RFL_Contig617_1357	5D	167.8		5.697	AN main DW
Kukri_c48936_107	5D	167.8		5.63	AN main DW
Kukri_c7827_1168	5D	167.8	562722815	5.63	AN main DW
Kukri_c7827_1309	5D	167.8		5.63	AN main DW
RAC875_c3988_3479	5D	167.8		5.63	AN main DW
wsnp_Ex_c6657_11523455	5D	167.8	562654622	5.63	AN main DW
BS00000905_51	2D	74	369762191	5.552	AN main DW
Excalibur_rep_c106082_272	5D	167.8		5.543	AN main DW
BS00021991_51	5D	167.8	562094120	5.404	AN main DW
wsnp_be496863A_Ta_2_3	7A	79.5	115206048	5.318	AN main DW
wsnp_Ex_c3136_5798236	5A	101.9	685537649	5.312	AN main DW
RAC875_c20041_1062	3B	42.6	60868291	4.974	AN main DW
wsnp_Ku_c33335_42844594	3B	42.6	60868241	4.974	AN main DW
Tdurum_contig48760_112	5A	27		4.947	AN main DW
Excalibur_c74858_243	5B	10.9		4.935	AN main DW
Kukri_c41943_535	1A	26.1		4.893	AN main DW
Kukri_c63259_151	3A	87	669620755	4.864	AN main DW
BS00099700_51	5A	11	20993277	4.855	AN main DW
Tdurum_contig27888_760	6A	86.9		4.839	AN main DW
BS00066545_51	2B	69.9	452811170	4.81	AN main DW
Kukri_rep_c73094_348	5D	27.9		4.647	AN main DW
wsnp_Ku_rep_c72922_72561803	5D	27.9	123499628	4.484	AN main DW
BS00098857_51	6A	14.6	11555369	4.428	AN main DW
Tdurum_contig54689_646	5A	101.9	684941737	4.378	AN main DW
TA012412-0412	2A	0.8		4.373	AN main DW
wsnp_Ex_c19516_28481857	2A	0.8	2645923	4.373	AN main DW
wsnp_Ex_c19516_28483751	2A	0.8	2640536	4.373	AN main DW
RFL_Contig4849_702	2B	69.9	464290308	4.35	AN main DW
BS00045568_51	1B	88.8	655798506	4.332	AN main DW
Ku_c16382_213	1B	40.5	136647892	4.321	AN main DW
CAP7_c9530_138	5A	101.9	685012418	4.293	AN main DW
BS00032082_51	5B	148.7		4.277	AN main DW
IACX1947	5B	148.7		4.277	AN main DW
Ku_c22523_598	5B	148.7	671192811	4.277	AN main DW
Kukri_c23100_568	5B	148.7	531889484	4.277	AN main DW
BS00021948_51	5B	150.2	671196045	4.277	AN main DW
CAP7_c1979_79	5B	150.2	531893182	4.277	AN main DW
Excalibur_c8168_226	5B	150.2	531888391	4.277	AN main DW
wsnp_BE446509B_Ta_2_6	5B	150.2	671094699	4.277	AN main DW
BobWhite_c5633_59	4A	52.6	38369330	4.259	AN main DW
BobWhite_rep_c66057_98	4A	52.6	38369593	4.259	AN main DW
IAAV3697	4A	52.6	38369280	4.259	AN main DW
wsnp_Ex_rep_c67145_65628860	4A	52.6	38367145	4.259	AN main DW
BS00022188_51	1D	102.3	462203530	4.231	AN main DW
BS00021901_51	5D	27.9		4.203	AN main DW
wsnp_Ex_c65985_64188864	5D	27.9	192270094	4.203	AN main DW
wsnp_Ex_c31830_40573624	5A	11		4.174	AN main DW
RFL_Contig1622_1433	6A	14.6	11588573	4.132	AN main DW
IAAV3916	5A	101.2		4.088	AN main DW
wsnp_Ex_c13230_20872924	6A	14.6	348464422	4.058	AN main DW
RAC875_rep_c105718_304	4D	47		4.025	AN main DW
AX-95091790	5D	167.8	562341087	6.028	AN main DW
AX-94453026	5A	27	537633985	5.49	AN main DW
AX-94387041	5D	167.8		5.447	AN main DW
AX-94738836	5D	167.8	561796996	5.323	AN main DW
AX-94543370	5D	167.8	561689865	5.29	AN main DW
AX-94431840	5A	101.2	679137143	5.217	AN main DW
AX-94637193	5D	167.8	559728770	5.159	AN main DW
AX-95170041	5D	167.8	559922032	5.159	AN main DW
AX-95078137	5D	167.8	711599014	4.938	AN main DW
AX-94470776	2D	74	369482424	4.742	AN main DW
AX-94593930	5D	167.8		4.726	AN main DW
AX-94744482	5D	167.8	562094135	4.664	AN main DW
AX-95098312	5B	150.2		4.545	AN main DW
AX-95630094	1B	88.8	655798521	4.524	AN main DW
AX-94994996	5B	150.2		4.475	AN main DW
AX-95222920	5B	150.2	671192826	4.475	AN main DW
AX-95684773	5B	150.2	671196060	4.475	AN main DW
AX-94396853	3B	42.6	60868220	4.444	AN main DW
AX-94386025	5D	167.8		4.378	AN main DW
AX-95199834	5A	101.2	498959645	4.352	AN main DW
AX-94906790	3B	26.3	10644218	4.265	AN main DW
AX-94744821	3B	42.6	47851615	4.158	AN main DW
AX-94502606	6B	39.8	51349885	4.146	AN main DW
AX-94710098	6A	122.2	613957462	4.063	AN main DW
AX-95168158	1D	102.3	462203545	4.025	AN main DW
Kukri_c75091_220	5A	101.2	679657926	11.966	GA main DW
RAC875_c32639_395	5A	101.2	679489693	11.966	GA main DW
wsnp_Ex_c23795_33033959	5A	101.2	679664843	11.966	GA main DW
wsnp_Ex_c24145_33394644	5D	167.8	561796931	8.77	GA main DW
BS00079664_51	5D	167.8	561796981	8.379	GA main DW
Kukri_c21384_1475	5D	167.8	1280288	8.379	GA main DW
RAC875_c34968_514	5D	167.8	561673668	8.379	GA main DW
Excalibur_c24145_1643	5D	167.8	561796565	8.368	GA main DW
wsnp_Ex_c24145_33394561	5D	167.8	561797014	8.095	GA main DW
Excalibur_rep_c106082_272	5D	167.8		7.619	GA main DW
Tdurum_contig48760_112	5A	27		7.587	GA main DW
BS00011935_51	5D	167.8	559922017	7.357	GA main DW
RAC875_c93365_200	5D	167.8	559731734	7.357	GA main DW
Tdurum_contig28712_225	2B	28.9		7.288	GA main DW
TA012412-0412	2A	0.8		7.236	GA main DW
wsnp_Ex_c19516_28481857	2A	0.8	2645923	7.236	GA main DW
wsnp_Ex_c19516_28483751	2A	0.8	2640536	7.236	GA main DW
RFL_Contig617_1357	5D	167.8		7.098	GA main DW
Tdurum_contig54689_646	5A	101.9	684941737	7.093	GA main DW
Excalibur_c65830_82	2B	69.9	249370454	7.07	GA main DW
BS00021991_51	5D	167.8	562094120	7.046	GA main DW
Kukri_c48936_107	5D	167.8		6.943	GA main DW
Kukri_c7827_1168	5D	167.8	562722815	6.943	GA main DW
Kukri_c7827_1309	5D	167.8		6.943	GA main DW
RAC875_c3988_3479	5D	167.8		6.943	GA main DW
wsnp_Ex_c6657_11523455	5D	167.8	562654622	6.943	GA main DW
BS00000905_51	2D	74	369762191	6.907	GA main DW
RAC875_c61883_194	2B	69.9	249374753	6.701	GA main DW
wsnp_RFL_Contig3802_4108582	2B	69.9	206854071	6.701	GA main DW
RFL_Contig174_406	2A	0.8	3113999	6.552	GA main DW
CAP7_c9530_138	5A	101.9	685012418	6.525	GA main DW
wsnp_Ex_c3136_5798236	5A	101.9	685537649	6.364	GA main DW
TA002402-1350	1A	80.8		6.235	GA main DW
BobWhite_c11539_336	5A	117.7	706540767	6.203	GA main DW
RAC875_c48885_142	5A	117.7		6.203	GA main DW
RAC875_c48885_107	5A	117.7	667614239	6.176	GA main DW
BS00066545_51	2B	69.9	452811170	6.062	GA main DW
Kukri_c63259_151	3A	87	669620755	6.051	GA main DW
wsnp_Ex_c1721_3261986	7B	127.3	701172276	5.87	GA main DW
wsnp_Ex_c32590_41222878	1A	76.1	512878178	5.868	GA main DW
RAC875_c60169_200	3B	26.3		5.807	GA main DW
Excalibur_c74858_243	5B	10.9		5.798	GA main DW
wsnp_Ku_c23012_32893918	1A	80	516373127	5.763	GA main DW
BS00099700_51	5A	11	20993277	5.723	GA main DW
RAC875_rep_c105718_304	4D	47		5.702	GA main DW
RFL_Contig4849_702	2B	69.9	464290308	5.701	GA main DW
BS00032082_51	5B	148.7		5.635	GA main DW
IACX1947	5B	148.7		5.635	GA main DW
Ku_c22523_598	5B	148.7	671192811	5.635	GA main DW
Kukri_c23100_568	5B	148.7	531889484	5.635	GA main DW
BS00021948_51	5B	150.2	671196045	5.635	GA main DW
CAP7_c1979_79	5B	150.2	531893182	5.635	GA main DW
Excalibur_c8168_226	5B	150.2	531888391	5.635	GA main DW
wsnp_BE446509B_Ta_2_6	5B	150.2	671094699	5.635	GA main DW
wsnp_Ex_c1137_2182795	1A	26.1	12505477	5.616	GA main DW
IACX9458	1A	26.1	494105509	5.588	GA main DW
wsnp_Ex_c7934_13467335	7B	127.3	701186291	5.571	GA main DW
IAAV3916	5A	101.2		5.559	GA main DW
BS00089894_51	1A	72.1	497522625	5.556	GA main DW
Ra_c105707_788	1A	72.1		5.556	GA main DW
GENE-2673_1010	5A	117.7	706538644	5.481	GA main DW
BS00098857_51	6A	14.6	11555369	5.45	GA main DW
wsnp_Ra_c16264_24873670	3B	22.4	17770842	5.402	GA main DW
RAC875_rep_c105718_585	4D	47		5.392	GA main DW
RAC875_rep_c105718_672	4D	47		5.392	GA main DW
Tdurum_contig49187_601	5A	18.2	482375729	5.389	GA main DW
Kukri_c10017_833	2B	69.9		5.316	GA main DW
BS00088035_51	1A	76.1	512878228	5.29	GA main DW
Kukri_c22419_541	2B	66	239854081	5.24	GA main DW
wsnp_Ku_c11980_19464222	5B	45.8	81179985	5.238	GA main DW
BS00011186_51	7B	53	63568792	5.218	GA main DW
Tdurum_contig93270_1008	5B	45.8	81180415	5.211	GA main DW
RAC875_c7123_1703	7B	76.4		5.209	GA main DW
Tdurum_contig27888_760	6A	86.9		5.194	GA main DW
GENE-2307_1216	5B	148.7	531888912	5.174	GA main DW
RAC875_c54392_94	5B	148.7		5.08	GA main DW
Tdurum_contig15659_801	2B	139.5		5.031	GA main DW
TA004199-0831	2B	66	239854003	5.023	GA main DW
Ku_c4823_673	1A	26.1	12411332	5	GA main DW
wsnp_Ex_c13230_20872924	6A	14.6	348464422	4.993	GA main DW
Excalibur_c45297_316	5A	48.1	553351370	4.965	GA main DW
Kukri_rep_c71152_906	2D	61.4	75393708	4.941	GA main DW
RFL_Contig1622_923	6A	14.6	11589945	4.89	GA main DW
GENE-1265_290	5A	11	43213519	4.828	GA main DW
BS00074083_51	7B	53	62687149	4.78	GA main DW
GENE-4337_558	7B	53	61627549	4.778	GA main DW
IAAV872	7B	53		4.724	GA main DW
Tdurum_contig17712_200	5A	27		4.67	GA main DW
wsnp_Ex_c19519_28487099	5A	27		4.67	GA main DW
Tdurum_contig17712_115	5A	27		4.638	GA main DW
BobWhite_c35443_249	6B	68.5	668245564	4.563	GA main DW
D_contig07330_330	7D	83.9	92441199	4.556	GA main DW
wsnp_Ku_rep_c72922_72561803	5D	27.9	123499628	4.55	GA main DW
Kukri_c25727_139	6A	15.4		4.531	GA main DW
Tdurum_contig42584_1134	7B	142	750589055	4.466	GA main DW
BS00025560_51	6A	9.8	9319734	4.429	GA main DW
wsnp_Ex_c31830_40573624	5A	11		4.412	GA main DW
Kukri_c33374_1048	2A	4		4.406	GA main DW
Tdurum_contig10580_316	6A	9.8	9319734	4.385	GA main DW
BS00022550_51	7B	54.5	81423547	4.381	GA main DW
BS00084788_51	7B	54.5	81423522	4.381	GA main DW
Kukri_c54678_88	1A	76.1	513625857	4.379	GA main DW
Kukri_c65047_76	7B	140.4	750591825	4.364	GA main DW
BS00010567_51	2B	81.2	657195945	4.36	GA main DW
BS00022188_51	1D	102.3	462203530	4.359	GA main DW
wsnp_RFL_Contig3522_3685860	2B	81.2		4.348	GA main DW
Tdurum_contig42584_1100	7B	142		4.347	GA main DW
BS00023166_51	7B	127.3	701212536	4.309	GA main DW
IACX4309	6A	82.3	581977517	4.303	GA main DW
wsnp_Ex_c33452_41938159	1A	96.3		4.271	GA main DW
BS00074876_51	5A	48.1	571466064	4.271	GA main DW
wsnp_Ex_rep_c69647_68598463	5A	48.1		4.271	GA main DW
BS00010988_51	2B	113.6		4.233	GA main DW
BS00100107_51	5A	18.2	481896810	4.222	GA main DW
IAAV2363	5A	18.2	481901324	4.222	GA main DW
wsnp_Ex_c7383_12654806	5A	18.2	481902802	4.222	GA main DW
wsnp_Ex_c7383_12655410	5A	18.2	481901382	4.222	GA main DW
wsnp_Ex_c7383_12655468	5A	18.2	481901324	4.222	GA main DW
wsnp_Ex_c7383_12655992	5A	18.2	481900684	4.222	GA main DW
RFL_Contig1622_1259	6A	14.6	11589609	4.199	GA main DW
BobWhite_c28090_175	3B	26.3		4.197	GA main DW
GENE-4824_212	3B	26.3	25275796	4.195	GA main DW
wsnp_Ex_c33452_41938013	1A	96.3	540051721	4.191	GA main DW
BS00096853_51	6A	9.8	9328127	4.179	GA main DW
Excalibur_c77910_272	5A	115.3	701999697	4.177	GA main DW
wsnp_JD_rep_c64852_41324093	7A	79.5	115206053	4.171	GA main DW
Excalibur_c92249_102	6B	68.5		4.128	GA main DW
wsnp_Ex_c2925_5397331	6B	68.5	667954209	4.128	GA main DW
Excalibur_c42255_425	5A	115.3	702166658	4.126	GA main DW
BS00110281_51	4A	153.9	733639091	4.124	GA main DW
BS00063517_51	2D	59.1	74938316	4.114	GA main DW
BobWhite_c1633_643	6B	68.5	668773485	4.113	GA main DW
RAC875_c38018_278	2A	69.8	639988422	4.107	GA main DW
BobWhite_c47740_85	5B	45.8		4.1	GA main DW
RFL_Contig1622_1433	6A	14.6	11588573	4.099	GA main DW
RAC875_c4891_99	6B	68.5	667956689	4.094	GA main DW
CAP7_c3667_77	3B	58.2	583392018	4.091	GA main DW
IACX5994	1A	96.3	540051730	4.088	GA main DW
BS00087279_51	3B	58.2	581645659	4.055	GA main DW
JD_c15758_288	5A	58.5	595373154	4.048	GA main DW
Kukri_c3009_1374	6A	6.7	6732737	4.046	GA main DW
Tdurum_contig63703_1237	6A	6.7	6733350	4.046	GA main DW
Ku_c884_791	7D	83.9	44624721	4.032	GA main DW
Excalibur_c18966_804	2B	113.6		4.018	GA main DW
RAC875_c37639_94	2B	113.6	613444535	4.018	GA main DW
RAC875_rep_c91682_90	5A	40.3	558688950	4.018	GA main DW
RAC875_c12259_1892	6B	2.4		4.015	GA main DW
BS00062618_51	5B	153.3	678515485	4.01	GA main DW
BS00068108_51	5A	115.3	702461315	4.005	GA main DW
Tdurum_contig84962_256	7B	55.3		4.002	GA main DW
BobWhite_rep_c64768_264	7B	55.3	84183742	4	GA main DW
AX-94502606	6B	39.8	51349885	8.028	GA main DW
AX-94431840	5A	101.2	679137143	7.593	GA main DW
AX-94523488	6B	39.8	51347967	7.197	GA main DW
AX-95071189	5A	117.7		6.2	GA main DW
AX-95257633	4D	47		5.791	GA main DW
AX-94387041	5D	167.8		5.782	GA main DW
AX-94728173	4D	47		5.768	GA main DW
AX-94543370	5D	167.8	561689865	5.737	GA main DW
AX-95091790	5D	167.8	562341087	5.726	GA main DW
AX-94773648	4D	47	577227615	5.707	GA main DW
AX-94470776	2D	74	369482424	5.638	GA main DW
AX-94871926	6B	68.5	441908108	5.582	GA main DW
AX-94738836	5D	167.8	561796996	5.577	GA main DW
AX-94624955	1A	80.8	516564101	5.456	GA main DW
AX-95078137	5D	167.8	711599014	4.873	GA main DW
AX-94906790	3B	26.3	10644218	4.858	GA main DW
AX-94454866	4D	4.6	3612555	4.811	GA main DW
AX-94637193	5D	167.8	559728770	4.811	GA main DW
AX-95170041	5D	167.8	559922032	4.811	GA main DW
AX-94421649	2B	69.9	249418689	4.724	GA main DW
AX-94580415	7B	140.4		4.72	GA main DW
AX-94470548	2A	64.3		4.627	GA main DW
AX-94744482	5D	167.8	562094135	4.543	GA main DW
AX-95008533	1A	72.1	497518115	4.523	GA main DW
AX-94593930	5D	167.8		4.515	GA main DW
AX-94608103	4D	111.4	705402108	4.506	GA main DW
AX-94638827	5B	24.3		4.481	GA main DW
AX-94778187	2D	59.1	74965869	4.456	GA main DW
AX-94393211	3B	26.3	22860781	4.45	GA main DW
AX-94865364	5B	153.3	678515500	4.436	GA main DW
AX-95632782	1A	80	516373192	4.426	GA main DW
AX-94674675	2A	95.8		4.398	GA main DW
AX-95199834	5A	101.2	498959645	4.385	GA main DW
AX-94474770	7B	127.3	701210201	4.375	GA main DW
AX-94420026	5B	24.3	22762614	4.373	GA main DW
AX-94477554	5B	24.3	21752382	4.373	GA main DW
AX-95098312	5B	150.2		4.351	GA main DW
AX-95631614	2D	61.4	75393723	4.322	GA main DW
AX-94406039	5B	0	6651421	4.284	GA main DW
AX-94449644	7B	53	63568794	4.235	GA main DW
AX-94753558	5A	115.3	702166116	4.201	GA main DW
AX-94793259	5A	115.3	702136433	4.201	GA main DW
AX-94994996	5B	150.2		4.193	GA main DW
AX-95222920	5B	150.2	671192826	4.193	GA main DW
AX-95684773	5B	150.2	671196060	4.193	GA main DW
AX-95126753	5B	0		4.173	GA main DW
AX-94396853	3B	42.6	60868220	4.166	GA main DW
AX-94453026	5A	27	537633985	4.128	GA main DW
AX-94414919	1B	40.5		4.12	GA main DW
AX-95167772	5A	115.3	661497973	4.106	GA main DW
AX-94386025	5D	167.8		4.087	GA main DW
AX-94560945	5A	115.3	702461319	4.076	GA main DW
AX-94908718	2A	117.2	752103054	4.057	GA main DW
Kukri_c75091_220	5A	101.2	679657926	7.585	HD main DW
RAC875_c32639_395	5A	101.2	679489693	7.585	HD main DW
wsnp_Ex_c23795_33033959	5A	101.2	679664843	7.585	HD main DW
Excalibur_c24145_1643	5D	167.8	561796565	6.414	HD main DW
BS00011186_51	7B	53	63568792	6.402	HD main DW
BS00079664_51	5D	167.8	561796981	6.384	HD main DW
Kukri_c21384_1475	5D	167.8	1280288	6.384	HD main DW
RAC875_c34968_514	5D	167.8	561673668	6.384	HD main DW
RAC875_c48885_107	5A	117.7	667614239	6.352	HD main DW
BobWhite_c11539_336	5A	117.7	706540767	6.332	HD main DW
RAC875_c48885_142	5A	117.7		6.332	HD main DW
wsnp_Ex_c24145_33394644	5D	167.8	561796931	6.289	HD main DW
Ku_c16382_213	1B	40.5	136647892	6.126	HD main DW
wsnp_Ex_c24145_33394561	5D	167.8	561797014	5.923	HD main DW
Tdurum_contig48760_112	5A	27		5.866	HD main DW
BS00074083_51	7B	53	62687149	5.81	HD main DW
TA012412-0412	2A	0.8		5.786	HD main DW
wsnp_Ex_c19516_28481857	2A	0.8	2645923	5.786	HD main DW
wsnp_Ex_c19516_28483751	2A	0.8	2640536	5.786	HD main DW
RAC875_c14902_256	1B	40.5	188457452	5.568	HD main DW
Excalibur_c74858_243	5B	10.9		5.452	HD main DW
IAAV872	7B	53		5.384	HD main DW
RFL_Contig174_406	2A	0.8	3113999	5.333	HD main DW
BS00011935_51	5D	167.8	559922017	5.329	HD main DW
RAC875_c93365_200	5D	167.8	559731734	5.329	HD main DW
BS00066545_51	2B	69.9	452811170	5.281	HD main DW
BS00000905_51	2D	74	369762191	5.201	HD main DW
GENE-2673_1010	5A	117.7	706538644	5.179	HD main DW
Excalibur_c65830_82	2B	69.9	249370454	5.112	HD main DW
GENE-4337_558	7B	53	61627549	5.112	HD main DW
RFL_Contig4849_702	2B	69.9	464290308	5.096	HD main DW
BS00098857_51	6A	14.6	11555369	5.094	HD main DW
RFL_Contig617_1357	5D	167.8		5.081	HD main DW
Kukri_c48936_107	5D	167.8		5.057	HD main DW
Kukri_c7827_1168	5D	167.8	562722815	5.057	HD main DW
Kukri_c7827_1309	5D	167.8		5.057	HD main DW
RAC875_c3988_3479	5D	167.8		5.057	HD main DW
wsnp_Ex_c6657_11523455	5D	167.8	562654622	5.057	HD main DW
Kukri_c22419_541	2B	66	239854081	5.04	HD main DW
BS00064638_51	1A	72.9	505524352	5.004	HD main DW
RAC875_c4377_524	1B	40.5	213910520	4.987	HD main DW
BobWhite_c9091_160	1B	96.9		4.916	HD main DW
RAC875_c61883_194	2B	69.9	249374753	4.915	HD main DW
wsnp_RFL_Contig3802_4108582	2B	69.9	206854071	4.915	HD main DW
BS00099700_51	5A	11	20993277	4.901	HD main DW
TA004199-0831	2B	66	239854003	4.86	HD main DW
BS00021991_51	5D	167.8	562094120	4.799	HD main DW
BS00022625_51	1B	40.5	163096541	4.794	HD main DW
wsnp_JD_rep_c62985_40164465	1B	40.5		4.794	HD main DW
Excalibur_rep_c106082_272	5D	167.8		4.746	HD main DW
RFL_Contig529_963	1B	38.9	86808577	4.72	HD main DW
Tdurum_contig17712_115	5A	27		4.716	HD main DW
Kukri_c63259_151	3A	87	669620755	4.668	HD main DW
IAAV7043	1B	39.7	120405675	4.606	HD main DW
wsnp_Ex_c19647_28632894	5A	17.4	470033146	4.599	HD main DW
Kukri_c14968_674	1B	40.5		4.589	HD main DW
BS00110281_51	4A	153.9	733639091	4.527	HD main DW
Tdurum_contig17712_200	5A	27		4.48	HD main DW
wsnp_Ex_c19519_28487099	5A	27		4.48	HD main DW
BS00089524_51	1B	14.2	15448101	4.476	HD main DW
wsnp_Ex_c7934_13467335	7B	127.3	701186291	4.47	HD main DW
BS00088672_51	1B	40.5	183481802	4.455	HD main DW
BS00047085_51	6A	7.5	8208650	4.453	HD main DW
Tdurum_contig56431_637	6A	7.5	8002197	4.453	HD main DW
Kukri_c10017_833	2B	69.9		4.432	HD main DW
BS00003575_51	1B	39.7	148898243	4.431	HD main DW
IACX5712	1B	39.7	148898234	4.431	HD main DW
BS00066165_51	1B	40.5	157901538	4.431	HD main DW
GENE-2162_720	1B	40.5		4.431	HD main DW
IAAV3828	1B	40.5		4.431	HD main DW
Kukri_c1853_1975	1B	40.5		4.431	HD main DW
BobWhite_c9316_300	1B	40.5	122344853	4.407	HD main DW
BS00093740_51	1B	40.5	120884001	4.407	HD main DW
RAC875_c90431_275	1B	40.5		4.407	HD main DW
RAC875_rep_c105718_585	4D	47		4.393	HD main DW
RAC875_rep_c105718_672	4D	47		4.393	HD main DW
wsnp_Ex_c1721_3261986	7B	127.3	701172276	4.386	HD main DW
RAC875_rep_c105718_304	4D	47		4.375	HD main DW
BS00073732_51	3B	44.2	67922454	4.335	HD main DW
wsnp_Ex_c37635_45347415	1B	41.3		4.333	HD main DW
Excalibur_c89515_95	1B	40.5		4.324	HD main DW
RAC875_c60169_200	3B	26.3		4.321	HD main DW
IAAV7757	1B	41.3		4.268	HD main DW
wsnp_Ra_c21132_30487331	1B	41.3	331423967	4.268	HD main DW
wsnp_Ex_c9902_16309166	1B	41.3		4.23	HD main DW
BS00091671_51	2B	66	243363142	4.19	HD main DW
tplb0040e02_1293	2B	66	240318254	4.19	HD main DW
BobWhite_c39153_131	1B	40.5	69097045	4.178	HD main DW
BS00049927_51	1B	40.5	108837030	4.178	HD main DW
BS00067706_51	1B	40.5		4.178	HD main DW
Ex_c40520_1484	1B	40.5		4.178	HD main DW
IAAV7575	1B	40.5	104468810	4.178	HD main DW
wsnp_Ex_c51156_55193734	1B	40.5	112203059	4.178	HD main DW
Excalibur_c22205_573	1B	96.9		4.173	HD main DW
Tdurum_contig68980_317	1B	96.9	660012129	4.173	HD main DW
Tdurum_contig68980_448	1B	96.9	660012260	4.173	HD main DW
RFL_Contig1622_923	6A	14.6	11589945	4.145	HD main DW
wsnp_Ex_c2171_4072774	5A	117.7	708440898	4.144	HD main DW
wsnp_Ex_c2171_4072995	5A	117.7	708441119	4.144	HD main DW
wsnp_Ex_c2171_4073721	5A	117.7	708442101	4.144	HD main DW
BS00081132_51	7B	29.6	11962550	4.137	HD main DW
RAC875_c20041_1062	3B	42.6	60868291	4.114	HD main DW
wsnp_Ku_c33335_42844594	3B	42.6	60868241	4.114	HD main DW
IACX13378	1B	39.7	59524905	4.089	HD main DW
wsnp_Ex_c31830_40573624	5A	11		4.051	HD main DW
GENE-1265_290	5A	11	43213519	4.003	HD main DW
AX-94431840	5A	101.2	679137143	6.65	HD main DW
AX-95071189	5A	117.7		6.044	HD main DW
AX-94449644	7B	53	63568794	6.031	HD main DW
AX-94387041	5D	167.8		5.976	HD main DW
AX-94543370	5D	167.8	561689865	5.812	HD main DW
AX-95091790	5D	167.8	562341087	5.756	HD main DW
AX-94517269	7B	53	62687164	5.561	HD main DW
AX-94828263	7B	53	62656999	5.561	HD main DW
AX-94738836	5D	167.8	561796996	5.526	HD main DW
AX-94906790	3B	26.3	10644218	5.161	HD main DW
AX-94897165	1B	40.5	149510383	5.116	HD main DW
AX-94451941	7B	53	62695411	5.08	HD main DW
AX-95078137	5D	167.8	711599014	4.935	HD main DW
AX-94421649	2B	69.9	249418689	4.864	HD main DW
AX-94674675	2A	95.8		4.851	HD main DW
AX-94453026	5A	27	537633985	4.823	HD main DW
AX-94637193	5D	167.8	559728770	4.816	HD main DW
AX-95170041	5D	167.8	559922032	4.816	HD main DW
AX-94470776	2D	74	369482424	4.729	HD main DW
AX-94502606	6B	39.8	51349885	4.649	HD main DW
AX-94593930	5D	167.8		4.646	HD main DW
AX-95164703	2A	64.3	102326218	4.62	HD main DW
AX-94744482	5D	167.8	562094135	4.576	HD main DW
AX-94498619	3A	108.7	691106958	4.564	HD main DW
AX-95175956	2D	136.4	23531502	4.408	HD main DW
AX-94474770	7B	127.3	701210201	4.375	HD main DW
AX-95098312	5B	150.2		4.356	HD main DW
AX-95208619	1B	40.5	145349889	4.34	HD main DW
AX-94994996	5B	150.2		4.338	HD main DW
AX-95222920	5B	150.2	671192826	4.338	HD main DW
AX-95684773	5B	150.2	671196060	4.338	HD main DW
AX-94549074	1B	40.5	139281137	4.302	HD main DW
AX-94676820	1B	40.5		4.302	HD main DW
AX-94711657	1B	40.5	121312078	4.302	HD main DW
AX-94806570	1B	40.5		4.302	HD main DW
AX-94774610	6A	7.5	14093580	4.243	HD main DW
AX-94470548	2A	64.3		4.228	HD main DW
AX-94864245	1B	40.5	144126140	4.213	HD main DW
AX-95257035	3A	102.4	686784053	4.21	HD main DW
AX-94621037	1B	96.9	474822747	4.198	HD main DW
AX-95175683	6A	6.7	7731875	4.156	HD main DW
AX-94414919	1B	40.5		4.146	HD main DW
AX-94523488	6B	39.8	51347967	4.114	HD main DW
AX-94386025	5D	167.8		4.085	HD main DW
AX-94583180	1B	40.5		4.079	HD main DW
AX-94405934	2B	68.3	239846761	4.053	HD main DW
AX-95107580	2B	68.3		4.053	HD main DW
AX-95232150	2B	68.3	240311150	4.053	HD main DW
AX-94608103	4D	111.4	705402108	4.049	HD main DW
AX-95684911	7B	52.2	43882140	4.045	HD main DW
AX-95232757	7A	42.2	732355853	4.042	HD main DW
Excalibur_c24145_1643	5D	167.8	561796565	9.269	TP main DW
BS00079664_51	5D	167.8	561796981	9.266	TP main DW
Kukri_c21384_1475	5D	167.8	1280288	9.266	TP main DW
RAC875_c34968_514	5D	167.8	561673668	9.266	TP main DW
wsnp_Ex_c24145_33394644	5D	167.8	561796931	9.246	TP main DW
Kukri_c75091_220	5A	101.2	679657926	9.095	TP main DW
RAC875_c32639_395	5A	101.2	679489693	9.095	TP main DW
wsnp_Ex_c23795_33033959	5A	101.2	679664843	9.095	TP main DW
wsnp_Ex_c24145_33394561	5D	167.8	561797014	8.639	TP main DW
BS00011935_51	5D	167.8	559922017	8.575	TP main DW
RAC875_c93365_200	5D	167.8	559731734	8.575	TP main DW
Kukri_c48936_107	5D	167.8		8.02	TP main DW
Kukri_c7827_1168	5D	167.8	562722815	8.02	TP main DW
Kukri_c7827_1309	5D	167.8		8.02	TP main DW
RAC875_c3988_3479	5D	167.8		8.02	TP main DW
wsnp_Ex_c6657_11523455	5D	167.8	562654622	8.02	TP main DW
RFL_Contig617_1357	5D	167.8		7.761	TP main DW
BS00021991_51	5D	167.8	562094120	7.736	TP main DW
Excalibur_rep_c106082_272	5D	167.8		7.452	TP main DW
Kukri_c63259_151	3A	87	669620755	7.277	TP main DW
RAC875_rep_c105718_304	4D	47		7.13	TP main DW
RAC875_rep_c105718_585	4D	47		6.921	TP main DW
RAC875_rep_c105718_672	4D	47		6.921	TP main DW
BobWhite_c11539_336	5A	117.7	706540767	6.809	TP main DW
RAC875_c48885_142	5A	117.7		6.809	TP main DW
BS00000905_51	2D	74	369762191	6.777	TP main DW
RAC875_c48885_107	5A	117.7	667614239	6.777	TP main DW
BS00066545_51	2B	69.9	452811170	6.391	TP main DW
RFL_Contig4849_702	2B	69.9	464290308	6.218	TP main DW
Excalibur_c65830_82	2B	69.9	249370454	6.117	TP main DW
wsnp_Ex_c1137_2182795	1A	26.1	12505477	5.901	TP main DW
IACX9458	1A	26.1	494105509	5.865	TP main DW
RAC875_c61883_194	2B	69.9	249374753	5.85	TP main DW
wsnp_RFL_Contig3802_4108582	2B	69.9	206854071	5.85	TP main DW
GENE-2673_1010	5A	117.7	706538644	5.8	TP main DW
TA012412-0412	2A	0.8		5.768	TP main DW
wsnp_Ex_c19516_28481857	2A	0.8	2645923	5.768	TP main DW
wsnp_Ex_c19516_28483751	2A	0.8	2640536	5.768	TP main DW
Kukri_c10017_833	2B	69.9		5.671	TP main DW
Ku_c4823_673	1A	26.1	12411332	5.501	TP main DW
Tdurum_contig48760_112	5A	27		5.449	TP main DW
wsnp_Ex_c7934_13467335	7B	127.3	701186291	5.358	TP main DW
Kukri_c22419_541	2B	66	239854081	5.293	TP main DW
wsnp_Ex_c1721_3261986	7B	127.3	701172276	5.2	TP main DW
TA004199-0831	2B	66	239854003	5.15	TP main DW
BS00074083_51	7B	53	62687149	5.118	TP main DW
IAAV3916	5A	101.2		5.086	TP main DW
Tdurum_contig54689_646	5A	101.9	684941737	5.062	TP main DW
BS00011186_51	7B	53	63568792	4.957	TP main DW
RFL_Contig174_406	2A	0.8	3113999	4.923	TP main DW
IAAV872	7B	53		4.914	TP main DW
GENE-4337_558	7B	53	61627549	4.902	TP main DW
Excalibur_c74858_243	5B	10.9		4.898	TP main DW
wsnp_Ex_c3136_5798236	5A	101.9	685537649	4.843	TP main DW
BS00022896_51	2A	69.8	612845030	4.761	TP main DW
Tdurum_contig28712_225	2B	28.9		4.743	TP main DW
BS00022550_51	7B	54.5	81423547	4.703	TP main DW
BS00084788_51	7B	54.5	81423522	4.703	TP main DW
Tdurum_contig42584_1134	7B	142	750589055	4.701	TP main DW
CAP7_c9530_138	5A	101.9	685012418	4.68	TP main DW
BS00099700_51	5A	11	20993277	4.668	TP main DW
BS00098857_51	6A	14.6	11555369	4.668	TP main DW
Ku_c16382_213	1B	40.5	136647892	4.627	TP main DW
RAC875_c60169_200	3B	26.3		4.611	TP main DW
BS00052423_51	3B	55.1	510000843	4.599	TP main DW
BobWhite_c9091_160	1B	96.9		4.579	TP main DW
Tdurum_contig15659_801	2B	139.5		4.484	TP main DW
Tdurum_contig49187_601	5A	18.2	482375729	4.474	TP main DW
Tdurum_contig17712_115	5A	27		4.455	TP main DW
Tdurum_contig17712_200	5A	27		4.387	TP main DW
wsnp_Ex_c19519_28487099	5A	27		4.387	TP main DW
wsnp_Ku_c11980_19464222	5B	45.8	81179985	4.373	TP main DW
BobWhite_rep_c64768_264	7B	55.3	84183742	4.349	TP main DW
Tdurum_contig84962_256	7B	55.3		4.347	TP main DW
Tdurum_contig93270_1008	5B	45.8	81180415	4.346	TP main DW
Kukri_c65047_76	7B	140.4	750591825	4.331	TP main DW
BS00079017_51	7B	55.3	84183920	4.315	TP main DW
Tdurum_contig84962_266	7B	55.3		4.315	TP main DW
IAAV7544	7B	55.3	84215275	4.292	TP main DW
Kukri_c60627_74	2D	59.1		4.289	TP main DW
GENE-4824_212	3B	26.3	25275796	4.289	TP main DW
Tdurum_contig42584_1100	7B	142		4.285	TP main DW
CAP7_c10566_170	7B	55.3	83912214	4.266	TP main DW
BS00022188_51	1D	102.3	462203530	4.264	TP main DW
RAC875_c48684_527	7D	87.7	102534139	4.251	TP main DW
GENE-1265_290	5A	11	43213519	4.247	TP main DW
BS00110281_51	4A	153.9	733639091	4.242	TP main DW
wsnp_Ku_rep_c72922_72561803	5D	27.9	123499628	4.241	TP main DW
BS00060391_51	3A	83.1	655635682	4.232	TP main DW
BS00072296_51	3A	83.1	655649652	4.232	TP main DW
RAC875_c20041_1062	3B	42.6	60868291	4.197	TP main DW
wsnp_Ku_c33335_42844594	3B	42.6	60868241	4.197	TP main DW
Tdurum_contig42584_907	7B	140.4		4.18	TP main DW
BS00010988_51	2B	113.6		4.151	TP main DW
wsnp_Ex_c37635_45347415	1B	41.3		4.149	TP main DW
wsnp_be496863A_Ta_2_3	7A	79.5	115206048	4.147	TP main DW
BobWhite_c35443_249	6B	68.5	668245564	4.13	TP main DW
BobWhite_c28090_175	3B	26.3		4.122	TP main DW
RFL_Contig1622_1433	6A	14.6	11588573	4.111	TP main DW
BS00024215_51	7B	54.5	83030027	4.096	TP main DW
BS00036788_51	7B	54.5	79307771	4.096	TP main DW
GENE-4273_67	7B	54.5	81685299	4.096	TP main DW
Excalibur_c18966_804	2B	113.6		4.08	TP main DW
RAC875_c37639_94	2B	113.6	613444535	4.08	TP main DW
Tdurum_contig59585_576	3A	100.1	685360099	4.066	TP main DW
wsnp_BQ160970A_Ta_2_7	3A	100.1	685360089	4.066	TP main DW
wsnp_Ra_c16264_24873670	3B	22.4	17770842	4.051	TP main DW
BS00089894_51	1A	72.1	497522625	4.043	TP main DW
Ra_c105707_788	1A	72.1		4.043	TP main DW
Kukri_rep_c71152_906	2D	61.4	75393708	4.043	TP main DW
Excalibur_c92249_102	6B	68.5		4.036	TP main DW
wsnp_Ex_c2925_5397331	6B	68.5	667954209	4.036	TP main DW
AX-95091790	5D	167.8	562341087	8.46	TP main DW
AX-94387041	5D	167.8		8.248	TP main DW
AX-94543370	5D	167.8	561689865	8.091	TP main DW
AX-94738836	5D	167.8	561796996	7.916	TP main DW
AX-94431840	5A	101.2	679137143	7.887	TP main DW
AX-95078137	5D	167.8	711599014	7.467	TP main DW
AX-94637193	5D	167.8	559728770	7.38	TP main DW
AX-95170041	5D	167.8	559922032	7.38	TP main DW
AX-94593930	5D	167.8		7.053	TP main DW
AX-94744482	5D	167.8	562094135	6.932	TP main DW
AX-94386025	5D	167.8		6.469	TP main DW
AX-95257633	4D	47		6.271	TP main DW
AX-94502606	6B	39.8	51349885	6.194	TP main DW
AX-94728173	4D	47		6.166	TP main DW
AX-94470776	2D	74	369482424	6.096	TP main DW
AX-94773648	4D	47	577227615	6.018	TP main DW
AX-95071189	5A	117.7		5.73	TP main DW
AX-94523488	6B	39.8	51347967	5.624	TP main DW
AX-94421649	2B	69.9	249418689	5.612	TP main DW
AX-94906790	3B	26.3	10644218	5.572	TP main DW
AX-94449644	7B	53	63568794	5.251	TP main DW
AX-94454866	4D	4.6	3612555	5.133	TP main DW
AX-94517269	7B	53	62687164	5.088	TP main DW
AX-94828263	7B	53	62656999	5.088	TP main DW
AX-94453026	5A	27	537633985	4.99	TP main DW
AX-94498619	3A	108.7	691106958	4.98	TP main DW
AX-94674675	2A	95.8		4.95	TP main DW
AX-95175956	2D	136.4	23531502	4.834	TP main DW
AX-95199834	5A	101.2	498959645	4.834	TP main DW
AX-94470548	2A	64.3		4.753	TP main DW
AX-94495474	2B	111.3	745580994	4.705	TP main DW
AX-94608103	4D	111.4	705402108	4.638	TP main DW
AX-95098312	5B	150.2		4.603	TP main DW
AX-94994996	5B	150.2		4.508	TP main DW
AX-95222920	5B	150.2	671192826	4.508	TP main DW
AX-95684773	5B	150.2	671196060	4.508	TP main DW
AX-94981919	7B	53.7	74393408	4.448	TP main DW
AX-94451941	7B	53	62695411	4.33	TP main DW
AX-95008533	1A	72.1	497518115	4.301	TP main DW
AX-95146337	3A	100.1	685360117	4.285	TP main DW
AX-94474770	7B	127.3	701210201	4.283	TP main DW
AX-94611897	2A	66.6	589879838	4.116	TP main DW
AX-95197988	2A	66.6	589879436	4.116	TP main DW
AX-95164703	2A	64.3	102326218	4.069	TP main DW
AX-94396853	3B	42.6	60868220	4.063	TP main DW
AX-94734086	2B	145	77522099	4.032	TP main DW
AX-94776946	2A	66.6	589880045	4.017	TP main DW
AX-94860603	2A	70.6	663328932	4.014	TP main DW
Tdurum_contig48760_112	5A	27		10.028	TS main DW
Kukri_c75091_220	5A	101.2	679657926	8.548	TS main DW
RAC875_c32639_395	5A	101.2	679489693	8.548	TS main DW
wsnp_Ex_c23795_33033959	5A	101.2	679664843	8.548	TS main DW
Excalibur_c65830_82	2B	69.9	249370454	7.857	TS main DW
RAC875_c61883_194	2B	69.9	249374753	7.442	TS main DW
wsnp_RFL_Contig3802_4108582	2B	69.9	206854071	7.442	TS main DW
RAC875_rep_c105718_304	4D	47		7.43	TS main DW
BobWhite_c11539_336	5A	117.7	706540767	7.172	TS main DW
RAC875_c48885_142	5A	117.7		7.172	TS main DW
RAC875_c48885_107	5A	117.7	667614239	7.082	TS main DW
wsnp_Ex_c24145_33394644	5D	167.8	561796931	6.85	TS main DW
BS00079664_51	5D	167.8	561796981	6.818	TS main DW
Kukri_c21384_1475	5D	167.8	1280288	6.818	TS main DW
RAC875_c34968_514	5D	167.8	561673668	6.818	TS main DW
Excalibur_c24145_1643	5D	167.8	561796565	6.806	TS main DW
BS00022896_51	2A	69.8	612845030	6.718	TS main DW
RAC875_rep_c105718_585	4D	47		6.604	TS main DW
RAC875_rep_c105718_672	4D	47		6.604	TS main DW
JD_c15758_288	5A	58.5	595373154	6.424	TS main DW
wsnp_Ex_c24145_33394561	5D	167.8	561797014	6.382	TS main DW
wsnp_Ex_c7266_12475249	5A	48.1	570938525	6.291	TS main DW
Tdurum_contig54689_646	5A	101.9	684941737	6.212	TS main DW
BS00023173_51	1B	88.8	655781589	6.187	TS main DW
Kukri_c10017_833	2B	69.9		6.168	TS main DW
Tdurum_contig71499_211	5A	48.1	570933960	6.13	TS main DW
BS00011935_51	5D	167.8	559922017	6.105	TS main DW
RAC875_c93365_200	5D	167.8	559731734	6.105	TS main DW
Tdurum_contig75731_537	1B	89.6	655781842	6.099	TS main DW
BS00066545_51	2B	69.9	452811170	6.076	TS main DW
GENE-2673_1010	5A	117.7	706538644	6.047	TS main DW
wsnp_Ex_c1138_2185522	5A	48.1	571155084	6.019	TS main DW
Kukri_c63259_151	3A	87	669620755	5.953	TS main DW
Excalibur_c45297_316	5A	48.1	553351370	5.91	TS main DW
IAAV3916	5A	101.2		5.852	TS main DW
RFL_Contig4849_702	2B	69.9	464290308	5.787	TS main DW
Kukri_c48936_107	5D	167.8		5.674	TS main DW
Kukri_c7827_1168	5D	167.8	562722815	5.674	TS main DW
Kukri_c7827_1309	5D	167.8		5.674	TS main DW
RAC875_c3988_3479	5D	167.8		5.674	TS main DW
wsnp_Ex_c6657_11523455	5D	167.8	562654622	5.674	TS main DW
Excalibur_c74858_243	5B	10.9		5.654	TS main DW
BS00021991_51	5D	167.8	562094120	5.605	TS main DW
CAP7_c9530_138	5A	101.9	685012418	5.568	TS main DW
wsnp_Ex_c3136_5798236	5A	101.9	685537649	5.555	TS main DW
Kukri_c22419_541	2B	66	239854081	5.533	TS main DW
BS00060391_51	3A	83.1	655635682	5.478	TS main DW
BS00072296_51	3A	83.1	655649652	5.478	TS main DW
BS00045568_51	1B	88.8	655798506	5.422	TS main DW
TA004199-0831	2B	66	239854003	5.401	TS main DW
Excalibur_rep_c106082_272	5D	167.8		5.29	TS main DW
BS00074876_51	5A	48.1	571466064	5.202	TS main DW
wsnp_Ex_rep_c69647_68598463	5A	48.1		5.202	TS main DW
RFL_Contig617_1357	5D	167.8		5.112	TS main DW
wsnp_Ex_c15378_23639387	6A	42.7	49195242	4.963	TS main DW
BobWhite_c11808_975	6D	4	7098479	4.808	TS main DW
Ku_c884_791	7D	83.9	44624721	4.789	TS main DW
Tdurum_contig42584_1190	7B	140.4	750588999	4.745	TS main DW
BS00089894_51	1A	72.1	497522625	4.74	TS main DW
Ra_c105707_788	1A	72.1		4.74	TS main DW
BS00067584_51	2D	66.8	79416589	4.694	TS main DW
RAC875_c60169_200	3B	26.3		4.681	TS main DW
BS00079440_51	2D	66.8	79421656	4.676	TS main DW
Tdurum_contig28712_225	2B	28.9		4.67	TS main DW
Kukri_rep_c71152_906	2D	61.4	75393708	4.595	TS main DW
D_contig07330_330	7D	83.9	92441199	4.582	TS main DW
Tdurum_contig49187_601	5A	18.2	482375729	4.545	TS main DW
BS00000905_51	2D	74	369762191	4.497	TS main DW
Tdurum_contig17712_115	5A	27		4.433	TS main DW
wsnp_Ku_c23012_32893918	1A	80	516373127	4.407	TS main DW
Kukri_c60627_74	2D	59.1		4.376	TS main DW
Tdurum_contig27888_760	6A	86.9		4.372	TS main DW
wsnp_Ex_c1269_2435294	6A	61.8	549228757	4.311	TS main DW
wsnp_Ku_c16432_25320146	6A	61.8	549232396	4.309	TS main DW
BS00099700_51	5A	11	20993277	4.306	TS main DW
BS00073732_51	3B	44.2	67922454	4.291	TS main DW
Tdurum_contig17712_200	5A	27		4.291	TS main DW
wsnp_Ex_c19519_28487099	5A	27		4.291	TS main DW
BS00011186_51	7B	53	63568792	4.27	TS main DW
wsnp_Ex_c1721_3261986	7B	127.3	701172276	4.259	TS main DW
wsnp_Ex_c7934_13467335	7B	127.3	701186291	4.245	TS main DW
GENE-1265_290	5A	11	43213519	4.209	TS main DW
BS00047085_51	6A	7.5	8208650	4.194	TS main DW
Tdurum_contig56431_637	6A	7.5	8002197	4.194	TS main DW
wsnp_Ex_c8692_14557179	7A	89	562216418	4.184	TS main DW
Tdurum_contig42584_1100	7B	142		4.18	TS main DW
Excalibur_c56240_176	3A	81.6	651627354	4.167	TS main DW
BS00031746_51	7B	52.2	43882125	4.138	TS main DW
wsnp_Ex_c46274_51831129	7B	52.2	42030190	4.123	TS main DW
Tdurum_contig93270_1008	5B	45.8	81180415	4.113	TS main DW
D_GBUVHFX02JKG4A_54	2D	30.1	31887626	4.101	TS main DW
Ku_c25346_508	3B	58.2	581964704	4.096	TS main DW
Kukri_c65047_76	7B	140.4	750591825	4.095	TS main DW
wsnp_Ku_c10196_16926860	3B	62.9	698607709	4.075	TS main DW
IACX1441	7B	52.2	42031876	4.062	TS main DW
BS00024619_51	7A	89	562096395	4.061	TS main DW
wsnp_Ku_c11980_19464222	5B	45.8	81179985	4.047	TS main DW
RAC875_c10932_1697	7B	53		4.023	TS main DW
wsnp_Ex_c64709_63402325	7B	53	64726058	4.023	TS main DW
wsnp_Ku_c8497_14429303	7B	53	64728963	4.023	TS main DW
AX-94502606	6B	39.8	51349885	8.725	TS main DW
AX-94523488	6B	39.8	51347967	8.11	TS main DW
AX-95071189	5A	117.7		6.746	TS main DW
AX-94421649	2B	69.9	249418689	6.396	TS main DW
AX-94728173	4D	47		6.246	TS main DW
AX-94453026	5A	27	537633985	6.09	TS main DW
AX-95257633	4D	47		6.073	TS main DW
AX-94773648	4D	47	577227615	6.01	TS main DW
AX-94431840	5A	101.2	679137143	6.004	TS main DW
AX-94778187	2D	59.1	74965869	5.488	TS main DW
AX-94638908	7B	136.5	721220457	5.445	TS main DW
AX-95631614	2D	61.4	75393723	5.275	TS main DW
AX-95126957	2A	69.8	612845045	5.226	TS main DW
AX-94543370	5D	167.8	561689865	5.147	TS main DW
AX-94387041	5D	167.8		5.112	TS main DW
AX-95630094	1B	88.8	655798521	5.089	TS main DW
AX-94738836	5D	167.8	561796996	4.806	TS main DW
AX-95091790	5D	167.8	562341087	4.797	TS main DW
AX-94382691	5A	48.1	552840578	4.733	TS main DW
AX-94420428	5A	48.1	570938018	4.733	TS main DW
AX-94428215	5A	48.1	570940905	4.733	TS main DW
AX-94719104	1B	89.6	291854812	4.722	TS main DW
AX-94446534	3A	83.1	655635697	4.702	TS main DW
AX-95653025	2D	66.8	79541175	4.676	TS main DW
AX-94608103	4D	111.4	705402108	4.618	TS main DW
AX-94470548	2A	64.3		4.583	TS main DW
AX-95199834	5A	101.2	498959645	4.539	TS main DW
AX-94637193	5D	167.8	559728770	4.4	TS main DW
AX-95170041	5D	167.8	559922032	4.4	TS main DW
AX-95008533	1A	72.1	497518115	4.378	TS main DW
AX-94809651	7A	89	561800183	4.328	TS main DW
AX-95188589	3B	62.9	699693781	4.321	TS main DW
AX-94470776	2D	74	369482424	4.307	TS main DW
AX-95001123	5A	97.3	673405450	4.303	TS main DW
AX-94676147	5A	98.1	673715262	4.303	TS main DW
AX-94725943	5A	98.1	673709691	4.303	TS main DW
AX-95078137	5D	167.8	711599014	4.283	TS main DW
AX-95185533	7A	89		4.273	TS main DW
AX-94860603	2A	70.6	663328932	4.125	TS main DW
AX-94744482	5D	167.8	562094135	4.083	TS main DW
AX-94856367	2A	10.5	18232548	4.072	TS main DW
AX-94580415	7B	140.4		4.067	TS main DW
AX-94612573	3B	62.9	329677375	4.012	TS main DW
BobWhite_c11539_336	5A	117.7	706540767	8.823	WA main DW
RAC875_c48885_107	5A	117.7	667614239	8.823	WA main DW
RAC875_c48885_142	5A	117.7		8.823	WA main DW
Kukri_c75091_220	5A	101.2	679657926	8.717	WA main DW
RAC875_c32639_395	5A	101.2	679489693	8.717	WA main DW
wsnp_Ex_c23795_33033959	5A	101.2	679664843	8.717	WA main DW
BS00074083_51	7B	53	62687149	8.679	WA main DW
GENE-4337_558	7B	53	61627549	8.599	WA main DW
Tdurum_contig48760_112	5A	27		8.454	WA main DW
BS00011186_51	7B	53	63568792	8.219	WA main DW
IAAV872	7B	53		8.133	WA main DW
Excalibur_c65830_82	2B	69.9	249370454	8.032	WA main DW
RAC875_c61883_194	2B	69.9	249374753	7.73	WA main DW
wsnp_RFL_Contig3802_4108582	2B	69.9	206854071	7.73	WA main DW
GENE-2673_1010	5A	117.7	706538644	7.355	WA main DW
Kukri_c22419_541	2B	66	239854081	7.302	WA main DW
Excalibur_c24145_1643	5D	167.8	561796565	7.235	WA main DW
BS00079664_51	5D	167.8	561796981	7.185	WA main DW
Kukri_c21384_1475	5D	167.8	1280288	7.185	WA main DW
RAC875_c34968_514	5D	167.8	561673668	7.185	WA main DW
Kukri_c63259_151	3A	87	669620755	6.894	WA main DW
wsnp_Ex_c24145_33394561	5D	167.8	561797014	6.865	WA main DW
wsnp_Ex_c24145_33394644	5D	167.8	561796931	6.781	WA main DW
BS00099700_51	5A	11	20993277	6.766	WA main DW
TA004199-0831	2B	66	239854003	6.669	WA main DW
IACX1441	7B	52.2	42031876	6.626	WA main DW
RFL_Contig4849_702	2B	69.9	464290308	6.578	WA main DW
wsnp_Ex_c46274_51831129	7B	52.2	42030190	6.494	WA main DW
BS00031746_51	7B	52.2	43882125	6.397	WA main DW
BS00066545_51	2B	69.9	452811170	6.389	WA main DW
wsnp_Ra_rep_c71101_69119989	7B	52.2	42031285	6.177	WA main DW
BS00047085_51	6A	7.5	8208650	5.862	WA main DW
Tdurum_contig56431_637	6A	7.5	8002197	5.862	WA main DW
wsnp_Ex_c31830_40573624	5A	11		5.834	WA main DW
BS00011935_51	5D	167.8	559922017	5.834	WA main DW
RAC875_c93365_200	5D	167.8	559731734	5.834	WA main DW
BobWhite_c9091_160	1B	96.9		5.786	WA main DW
TA012412-0412	2A	0.8		5.754	WA main DW
wsnp_Ex_c19516_28481857	2A	0.8	2645923	5.754	WA main DW
wsnp_Ex_c19516_28483751	2A	0.8	2640536	5.754	WA main DW
BS00000905_51	2D	74	369762191	5.745	WA main DW
Kukri_rep_c71152_906	2D	61.4	75393708	5.679	WA main DW
IAAV3916	5A	101.2		5.669	WA main DW
Tdurum_contig54689_646	5A	101.9	684941737	5.658	WA main DW
IAAV6424	2B	86.7	691780616	5.654	WA main DW
Excalibur_c42255_425	5A	115.3	702166658	5.63	WA main DW
RAC875_rep_c105718_585	4D	47		5.6	WA main DW
RAC875_rep_c105718_672	4D	47		5.6	WA main DW
Excalibur_c77910_272	5A	115.3	701999697	5.591	WA main DW
Kukri_c10017_833	2B	69.9		5.537	WA main DW
Kukri_c60627_74	2D	59.1		5.478	WA main DW
BS00068108_51	5A	115.3	702461315	5.391	WA main DW
Excalibur_c22205_573	1B	96.9		5.343	WA main DW
Tdurum_contig68980_317	1B	96.9	660012129	5.343	WA main DW
Tdurum_contig68980_448	1B	96.9	660012260	5.343	WA main DW
BobWhite_c3771_441	1B	40.5		5.281	WA main DW
BobWhite_c8218_162	1B	40.5		5.281	WA main DW
BobWhite_c3714_659	6A	7.5	8002448	5.245	WA main DW
BS00010988_51	2B	113.6		5.223	WA main DW
Kukri_c48936_107	5D	167.8		5.193	WA main DW
Kukri_c7827_1168	5D	167.8	562722815	5.193	WA main DW
Kukri_c7827_1309	5D	167.8		5.193	WA main DW
RAC875_c3988_3479	5D	167.8		5.193	WA main DW
wsnp_Ex_c6657_11523455	5D	167.8	562654622	5.193	WA main DW
RAC875_c35993_308	5A	18.2	482375459	5.171	WA main DW
Tdurum_contig49187_356	5A	18.2	482375335	5.169	WA main DW
BS00054881_51	7B	52.2	44623054	5.167	WA main DW
RAC875_rep_c105718_304	4D	47		5.136	WA main DW
BS00110281_51	4A	153.9	733639091	5.093	WA main DW
RAC875_c48684_527	7D	87.7	102534139	5.045	WA main DW
RFL_Contig617_1357	5D	167.8		5.033	WA main DW
wsnp_Ra_c12148_19539667	1A	69.8	484335868	5.024	WA main DW
CAP7_c9530_138	5A	101.9	685012418	5	WA main DW
wsnp_Ex_c13230_20872924	6A	14.6	348464422	4.988	WA main DW
BS00089894_51	1A	72.1	497522625	4.972	WA main DW
Ra_c105707_788	1A	72.1		4.972	WA main DW
Excalibur_rep_c106082_272	5D	167.8		4.929	WA main DW
BS00022896_51	2A	69.8	612845030	4.91	WA main DW
Excalibur_c18966_804	2B	113.6		4.902	WA main DW
Tdurum_contig17712_115	5A	27		4.891	WA main DW
BS00021991_51	5D	167.8	562094120	4.89	WA main DW
Tdurum_contig17712_200	5A	27		4.879	WA main DW
wsnp_Ex_c19519_28487099	5A	27		4.879	WA main DW
IAAV3049	1A	69.8	484332025	4.811	WA main DW
BS00098857_51	6A	14.6	11555369	4.806	WA main DW
RAC875_c21411_162	1A	96.3	444335687	4.77	WA main DW
CAP7_c1241_128	1B	41.3	328439815	4.745	WA main DW
wsnp_BE637864B_Ta_1_1	1B	40.5	199575122	4.741	WA main DW
Ku_c884_2297	7B	52.2	44623124	4.738	WA main DW
Kukri_c35354_321	7B	52.2	44941911	4.738	WA main DW
wsnp_Ex_c27940_37101775	1A	69.8	484335455	4.73	WA main DW
RAC875_c60169_200	3B	26.3		4.707	WA main DW
Excalibur_c18966_1008	2B	113.6	748980151	4.689	WA main DW
Excalibur_c45297_316	5A	48.1	553351370	4.605	WA main DW
wsnp_Ex_c1137_2182795	1A	26.1	12505477	4.601	WA main DW
RAC875_c37639_94	2B	113.6	613444535	4.596	WA main DW
RAC875_c36363_222	4A	150.6		4.591	WA main DW
BS00063517_51	2D	59.1	74938316	4.578	WA main DW
IACX9458	1A	26.1	494105509	4.573	WA main DW
Tdurum_contig28712_225	2B	28.9		4.572	WA main DW
wsnp_Ex_c48087_53105842	1A	45.3	24943573	4.57	WA main DW
Kukri_c79815_483	2B	78.8	589879893	4.564	WA main DW
wsnp_Ex_c7203_12370983	2B	78.8	593658430	4.564	WA main DW
RAC875_c38018_278	2A	69.8	639988422	4.55	WA main DW
wsnp_BE490267A_Ta_2_1	2B	78.8		4.547	WA main DW
BobWhite_rep_c64068_241	2B	131.7		4.538	WA main DW
TA004324-0491	1B	41.3		4.527	WA main DW
wsnp_Ex_c5947_10431109	1B	41.3	326779824	4.527	WA main DW
wsnp_Ex_c1138_2185522	5A	48.1	571155084	4.498	WA main DW
Excalibur_c74858_243	5B	10.9		4.497	WA main DW
RFL_Contig1622_1259	6A	14.6	11589609	4.485	WA main DW
Ex_c2510_477	2B	78	520040694	4.48	WA main DW
RAC875_c36614_344	2B	79.6		4.48	WA main DW
Kukri_rep_c108604_137	7D	87.7	100276862	4.459	WA main DW
wsnp_Ex_c7266_12475249	5A	48.1	570938525	4.438	WA main DW
Excalibur_c19430_1066	6A	2	1500361	4.41	WA main DW
wsnp_Ex_c2171_4072774	5A	117.7	708440898	4.389	WA main DW
wsnp_Ex_c2171_4072995	5A	117.7	708441119	4.389	WA main DW
wsnp_Ex_c2171_4073721	5A	117.7	708442101	4.389	WA main DW
RFL_Contig1622_923	6A	14.6	11589945	4.389	WA main DW
wsnp_Ex_c51461_55394646	2B	64.3	177649857	4.377	WA main DW
Tdurum_contig84962_256	7B	55.3		4.377	WA main DW
GENE-0862_110	2B	113.6	745031375	4.371	WA main DW
Tdurum_contig15659_801	2B	139.5		4.37	WA main DW
wsnp_Ex_c1721_3261986	7B	127.3	701172276	4.366	WA main DW
wsnp_Ra_c16264_24873670	3B	22.4	17770842	4.32	WA main DW
BobWhite_rep_c64768_264	7B	55.3	84183742	4.319	WA main DW
wsnp_Ex_c3136_5798236	5A	101.9	685537649	4.311	WA main DW
BS00052423_51	3B	55.1	510000843	4.307	WA main DW
GENE-1265_290	5A	11	43213519	4.301	WA main DW
wsnp_Ku_c31419_41152151	7B	52.2	43545238	4.3	WA main DW
Tdurum_contig71499_211	5A	48.1	570933960	4.297	WA main DW
BS00064344_51	7B	52.2	44878453	4.29	WA main DW
RFL_Contig174_406	2A	0.8	3113999	4.266	WA main DW
wsnp_Ra_c58860_60407020	2B	135.5	788657154	4.251	WA main DW
RAC875_c10636_525	7D	88.5		4.229	WA main DW
RFL_Contig1820_712	7D	88.5	101558919	4.229	WA main DW
wsnp_Ra_c2930_5550811	7D	88.5	101580856	4.229	WA main DW
wsnp_Ra_c2930_5550871	7D	88.5	101580796	4.229	WA main DW
RAC875_c6565_129	5B	24.3		4.221	WA main DW
BS00015653_51	5A	18.2	196907929	4.213	WA main DW
BS00100118_51	2B	135.5	788524835	4.211	WA main DW
BS00010491_51	5B	24.3		4.19	WA main DW
Excalibur_c3730_2098	5B	24.3		4.19	WA main DW
Excalibur_c3730_546	5B	24.3	30117478	4.19	WA main DW
Excalibur_c4468_654	5B	24.3		4.19	WA main DW
Kukri_c10970_573	5B	24.3	21749358	4.19	WA main DW
RAC875_rep_c111261_94	5B	24.3		4.19	WA main DW
Tdurum_contig48100_260	5B	24.3		4.19	WA main DW
wsnp_Ex_c32590_41222878	1A	76.1	512878178	4.189	WA main DW
BS00010567_51	2B	81.2	657195945	4.189	WA main DW
Excalibur_c92249_102	6B	68.5		4.178	WA main DW
wsnp_Ex_c2925_5397331	6B	68.5	667954209	4.178	WA main DW
Excalibur_rep_c69526_921	5B	24.3		4.174	WA main DW
wsnp_Ex_c7934_13467335	7B	127.3	701186291	4.172	WA main DW
Excalibur_c32608_500	1B	41.3		4.17	WA main DW
Excalibur_c47286_281	2B	64.3		4.146	WA main DW
BS00079017_51	7B	55.3	84183920	4.136	WA main DW
Tdurum_contig84962_266	7B	55.3		4.136	WA main DW
CAP7_c10566_170	7B	55.3	83912214	4.11	WA main DW
IAAV7544	7B	55.3	84215275	4.11	WA main DW
wsnp_Ra_c13881_21836489	6D	56.6		4.1	WA main DW
BS00049032_51	3A	19.7	25946889	4.099	WA main DW
BS00009531_51	5A	18.2		4.098	WA main DW
IACX7820	5A	18.2	485841357	4.098	WA main DW
BS00022550_51	7B	54.5	81423547	4.063	WA main DW
BS00084788_51	7B	54.5	81423522	4.063	WA main DW
BS00074876_51	5A	48.1	571466064	4.061	WA main DW
wsnp_Ex_rep_c69647_68598463	5A	48.1		4.061	WA main DW
Excalibur_c46143_143	2B	64.3		4.054	WA main DW
RAC875_c50245_120	2B	64.3		4.054	WA main DW
wsnp_JD_c4699_5834958	2B	64.3		4.054	WA main DW
wsnp_Ku_c7096_12264232	2B	64.3		4.054	WA main DW
Tdurum_contig49187_601	5A	18.2	482375729	4.03	WA main DW
BS00092542_51	2B	66.8		4.012	WA main DW
AX-95071189	5A	117.7		7.762	WA main DW
AX-94449644	7B	53	63568794	7.342	WA main DW
AX-94517269	7B	53	62687164	7.262	WA main DW
AX-94828263	7B	53	62656999	7.262	WA main DW
AX-94431840	5A	101.2	679137143	7.085	WA main DW
AX-94454866	4D	4.6	3612555	6.903	WA main DW
AX-94608103	4D	111.4	705402108	6.662	WA main DW
AX-94451941	7B	53	62695411	6.659	WA main DW
AX-94421649	2B	69.9	249418689	6.601	WA main DW
AX-95684911	7B	52.2	43882140	5.985	WA main DW
AX-94543370	5D	167.8	561689865	5.754	WA main DW
AX-94387041	5D	167.8		5.715	WA main DW
AX-95094981	7B	52.2	42031949	5.701	WA main DW
AX-94667805	4A	150.6		5.669	WA main DW
AX-94638908	7B	136.5	721220457	5.593	WA main DW
AX-94453026	5A	27	537633985	5.491	WA main DW
AX-95175683	6A	6.7	7731875	5.398	WA main DW
AX-94774610	6A	7.5	14093580	5.387	WA main DW
AX-94502606	6B	39.8	51349885	5.379	WA main DW
AX-94523488	6B	39.8	51347967	5.379	WA main DW
AX-94728173	4D	47		5.327	WA main DW
AX-94738836	5D	167.8	561796996	5.256	WA main DW
AX-94832180	5A	18.2		5.233	WA main DW
AX-94753558	5A	115.3	702166116	5.169	WA main DW
AX-94793259	5A	115.3	702136433	5.169	WA main DW
AX-95167772	5A	115.3	661497973	5.123	WA main DW
AX-94414919	1B	40.5		5.065	WA main DW
AX-94773648	4D	47	577227615	5.061	WA main DW
AX-94470776	2D	74	369482424	4.998	WA main DW
AX-94560945	5A	115.3	702461319	4.998	WA main DW
AX-95091790	5D	167.8	562341087	4.984	WA main DW
AX-95257633	4D	47		4.891	WA main DW
AX-94817832	7B	6.9		4.864	WA main DW
AX-94507018	6A	121.4	609169329	4.803	WA main DW
AX-94674675	2A	95.8		4.799	WA main DW
AX-94423271	7A	167.5	736514997	4.768	WA main DW
AX-94944719	6A	121.4		4.704	WA main DW
AX-95631614	2D	61.4	75393723	4.636	WA main DW
AX-95008533	1A	72.1	497518115	4.634	WA main DW
AX-94637193	5D	167.8	559728770	4.608	WA main DW
AX-95170041	5D	167.8	559922032	4.608	WA main DW
AX-94621037	1B	96.9	474822747	4.453	WA main DW
AX-94986498	1B	41.3	229069225	4.416	WA main DW
AX-94433183	7B	52.2	44623069	4.404	WA main DW
AX-94400790	7B	52.2	44878434	4.372	WA main DW
AX-95179256	7B	52.2	44623139	4.372	WA main DW
AX-94778187	2D	59.1	74965869	4.36	WA main DW
AX-95078137	5D	167.8	711599014	4.36	WA main DW
AX-94585210	6A	11.4	10065922	4.289	WA main DW
AX-94393211	3B	26.3	22860781	4.224	WA main DW
AX-94554649	1B	41.3		4.197	WA main DW
AX-95653365	1B	41.3		4.197	WA main DW
AX-95126957	2A	69.8	612845045	4.18	WA main DW
AX-94420026	5B	24.3	22762614	4.162	WA main DW
AX-94477554	5B	24.3	21752382	4.162	WA main DW
AX-94807963	5A	22.2	522064730	4.16	WA main DW
AX-94657275	4D	56.5	126644141	4.156	WA main DW
AX-94966165	5A	18.2	371850077	4.155	WA main DW
AX-94638827	5B	24.3		4.142	WA main DW
AX-94593930	5D	167.8		4.133	WA main DW
AX-94382691	5A	48.1	552840578	4.13	WA main DW
AX-94420428	5A	48.1	570938018	4.13	WA main DW
AX-94428215	5A	48.1	570940905	4.13	WA main DW
AX-94906790	3B	26.3	10644218	4.082	WA main DW
AX-94470119	1B	40.5	200099063	4.08	WA main DW
AX-94731078	5A	18.2	482119840	4.08	WA main DW
AX-94744482	5D	167.8	562094135	4.043	WA main DW
AX-95244644	7B	52.2	44878468	4.042	WA main DW
AX-94749649	7B	52.2		4.03	WA main DW
Kukri_c75091_220	5A	101.2	679657926	9.25	YA main DW
RAC875_c32639_395	5A	101.2	679489693	9.25	YA main DW
wsnp_Ex_c23795_33033959	5A	101.2	679664843	9.25	YA main DW
BS00079664_51	5D	167.8	561796981	7.295	YA main DW
Kukri_c21384_1475	5D	167.8	1280288	7.295	YA main DW
RAC875_c34968_514	5D	167.8	561673668	7.295	YA main DW
Excalibur_c24145_1643	5D	167.8	561796565	7.263	YA main DW
wsnp_Ex_c24145_33394644	5D	167.8	561796931	7.184	YA main DW
wsnp_Ex_c24145_33394561	5D	167.8	561797014	6.765	YA main DW
BobWhite_c11539_336	5A	117.7	706540767	5.996	YA main DW
RAC875_c48885_142	5A	117.7		5.996	YA main DW
RAC875_c48885_107	5A	117.7	667614239	5.971	YA main DW
TA002402-1350	1A	80.8		5.748	YA main DW
Excalibur_c65830_82	2B	69.9	249370454	5.63	YA main DW
BS00011935_51	5D	167.8	559922017	5.558	YA main DW
RAC875_c93365_200	5D	167.8	559731734	5.558	YA main DW
Kukri_c63259_151	3A	87	669620755	5.489	YA main DW
wsnp_Ex_c32590_41222878	1A	76.1	512878178	5.483	YA main DW
BS00011186_51	7B	53	63568792	5.444	YA main DW
Tdurum_contig48760_112	5A	27		5.413	YA main DW
RFL_Contig617_1357	5D	167.8		5.393	YA main DW
RAC875_c61883_194	2B	69.9	249374753	5.377	YA main DW
wsnp_RFL_Contig3802_4108582	2B	69.9	206854071	5.377	YA main DW
wsnp_Ku_c23012_32893918	1A	80	516373127	5.337	YA main DW
Kukri_c48936_107	5D	167.8		5.286	YA main DW
Kukri_c7827_1168	5D	167.8	562722815	5.286	YA main DW
Kukri_c7827_1309	5D	167.8		5.286	YA main DW
RAC875_c3988_3479	5D	167.8		5.286	YA main DW
wsnp_Ex_c6657_11523455	5D	167.8	562654622	5.286	YA main DW
BS00089894_51	1A	72.1	497522625	5.261	YA main DW
Ra_c105707_788	1A	72.1		5.261	YA main DW
BS00021991_51	5D	167.8	562094120	5.102	YA main DW
wsnp_Ex_c3136_5798236	5A	101.9	685537649	5.094	YA main DW
GENE-2673_1010	5A	117.7	706538644	5.091	YA main DW
JD_c15758_288	5A	58.5	595373154	5.074	YA main DW
Tdurum_contig54689_646	5A	101.9	684941737	5.054	YA main DW
RFL_Contig4849_702	2B	69.9	464290308	4.932	YA main DW
Excalibur_rep_c106082_272	5D	167.8		4.892	YA main DW
BS00088035_51	1A	76.1	512878228	4.876	YA main DW
Excalibur_c74858_243	5B	10.9		4.862	YA main DW
BS00066545_51	2B	69.9	452811170	4.841	YA main DW
BS00064638_51	1A	72.9	505524352	4.818	YA main DW
TA012412-0412	2A	0.8		4.749	YA main DW
wsnp_Ex_c19516_28481857	2A	0.8	2645923	4.749	YA main DW
wsnp_Ex_c19516_28483751	2A	0.8	2640536	4.749	YA main DW
BS00098857_51	6A	14.6	11555369	4.694	YA main DW
CAP7_c9530_138	5A	101.9	685012418	4.575	YA main DW
Tdurum_contig27888_760	6A	86.9		4.561	YA main DW
RFL_Contig174_406	2A	0.8	3113999	4.54	YA main DW
IAAV3049	1A	69.8	484332025	4.504	YA main DW
RAC875_c346_1226	7A	5.7	10901877	4.478	YA main DW
BS00074083_51	7B	53	62687149	4.443	YA main DW
Kukri_c54678_88	1A	76.1	513625857	4.42	YA main DW
wsnp_Ra_c12148_19539667	1A	69.8	484335868	4.4	YA main DW
wsnp_Ex_c27940_37101775	1A	69.8	484335455	4.399	YA main DW
wsnp_Ex_c2171_4072774	5A	117.7	708440898	4.376	YA main DW
wsnp_Ex_c2171_4072995	5A	117.7	708441119	4.376	YA main DW
wsnp_Ex_c2171_4073721	5A	117.7	708442101	4.376	YA main DW
RAC875_rep_c105718_304	4D	47		4.364	YA main DW
wsnp_Ex_c13230_20872924	6A	14.6	348464422	4.349	YA main DW
RAC875_rep_c105718_585	4D	47		4.314	YA main DW
RAC875_rep_c105718_672	4D	47		4.314	YA main DW
Excalibur_c45297_316	5A	48.1	553351370	4.294	YA main DW
BS00045568_51	1B	88.8	655798506	4.257	YA main DW
wsnp_Ku_c11980_19464222	5B	45.8	81179985	4.255	YA main DW
BS00000905_51	2D	74	369762191	4.239	YA main DW
BS00022896_51	2A	69.8	612845030	4.232	YA main DW
Tdurum_contig93270_1008	5B	45.8	81180415	4.225	YA main DW
Tdurum_contig13245_119	7A	5.7	10908207	4.222	YA main DW
BS00089524_51	1B	14.2	15448101	4.211	YA main DW
D_contig07330_330	7D	83.9	92441199	4.178	YA main DW
wsnp_Ex_c33452_41938159	1A	96.3		4.175	YA main DW
wsnp_Ex_c11120_18022932	5A	52.9	580802769	4.175	YA main DW
wsnp_Ku_c20011_29589089	5A	53.7	580939078	4.175	YA main DW
IAAV872	7B	53		4.168	YA main DW
TA004199-0831	2B	66	239854003	4.134	YA main DW
GENE-4337_558	7B	53	61627549	4.119	YA main DW
BS00078603_51	5D	167.8	559481571	4.114	YA main DW
Kukri_c22419_541	2B	66	239854081	4.098	YA main DW
BS00047085_51	6A	7.5	8208650	4.05	YA main DW
Tdurum_contig56431_637	6A	7.5	8002197	4.05	YA main DW
Excalibur_c77910_272	5A	115.3	701999697	4.028	YA main DW
BS00068108_51	5A	115.3	702461315	4	YA main DW
AX-94431840	5A	101.2	679137143	6.437	YA main DW
AX-94624955	1A	80.8	516564101	5.68	YA main DW
AX-95071189	5A	117.7		5.581	YA main DW
AX-94387041	5D	167.8		5.525	YA main DW
AX-94543370	5D	167.8	561689865	5.457	YA main DW
AX-94738836	5D	167.8	561796996	5.283	YA main DW
AX-94502606	6B	39.8	51349885	5.098	YA main DW
AX-94414919	1B	40.5		4.94	YA main DW
AX-95091790	5D	167.8	562341087	4.85	YA main DW
AX-95008533	1A	72.1	497518115	4.821	YA main DW
AX-94453026	5A	27	537633985	4.639	YA main DW
AX-94523488	6B	39.8	51347967	4.627	YA main DW
AX-94454866	4D	4.6	3612555	4.576	YA main DW
AX-94728173	4D	47		4.529	YA main DW
AX-94800332	5A	53.7	580946540	4.416	YA main DW
AX-94906790	3B	26.3	10644218	4.407	YA main DW
AX-95632782	1A	80	516373192	4.395	YA main DW
AX-94773648	4D	47	577227615	4.364	YA main DW
AX-94470119	1B	40.5	200099063	4.311	YA main DW
AX-94734086	2B	145	77522099	4.295	YA main DW
AX-95257633	4D	47		4.269	YA main DW
AX-94470776	2D	74	369482424	4.174	YA main DW
AX-94396853	3B	42.6	60868220	4.146	YA main DW
AX-95199834	5A	101.2	498959645	4.144	YA main DW
AX-94421649	2B	69.9	249418689	4.091	YA main DW
AX-95653025	2D	66.8	79541175	4.083	YA main DW
AX-94638827	5B	24.3		4.063	YA main DW
AX-94608103	4D	111.4	705402108	4.046	YA main DW
AX-95126291	5A	53.7	581108927	4.039	YA main DW
AX-95078137	5D	167.8	711599014	4.018	YA main DW

## Sheet: plant height
Marker	Linkage group	genetic position	physical position	(-log10(p)	trait
Kukri_c75091_220	5A	101.2	679657926	9.8	AN plant height
RAC875_c32639_395	5A	101.2	679489693	9.8	AN plant height
wsnp_Ex_c23795_33033959	5A	101.2	679664843	9.8	AN plant height
BobWhite_c11539_336	5A	117.7	706540767	7.091	AN plant height
RAC875_c48885_142	5A	117.7		7.091	AN plant height
RAC875_c48885_107	5A	117.7	667614239	6.79	AN plant height
wsnp_Ex_c7934_13467335	7B	127.3	701186291	6.102	AN plant height
wsnp_Ex_c1721_3261986	7B	127.3	701172276	6.058	AN plant height
BobWhite_rep_c64068_241	2B	131.7		6.024	AN plant height
RAC875_rep_c105718_304	4D	47		5.913	AN plant height
Excalibur_c56550_71	2B	131.7	775169337	5.808	AN plant height
wsnp_Ex_c1137_2182795	1A	26.1	12505477	5.791	AN plant height
IACX9458	1A	26.1	494105509	5.775	AN plant height
RAC875_rep_c105718_585	4D	47		5.74	AN plant height
RAC875_rep_c105718_672	4D	47		5.74	AN plant height
Tdurum_contig48760_112	5A	27		5.691	AN plant height
RAC875_c16727_1826	2B	131.7	759828653	5.628	AN plant height
GENE-2673_1010	5A	117.7	706538644	5.562	AN plant height
wsnp_Ex_c51352_55323092	2B	68.3	211528747	5.408	AN plant height
BobWhite_c892_73	2B	66	211535264	5.371	AN plant height
Ku_c4823_673	1A	26.1	12411332	4.952	AN plant height
BS00065558_51	2B	66	210455749	4.924	AN plant height
wsnp_Ex_c7003_12065642	2B	66	210259597	4.924	AN plant height
wsnp_Ex_c7003_12065828	2B	66	210259411	4.924	AN plant height
Tdurum_contig28712_225	2B	28.9		4.895	AN plant height
wsnp_Ex_c3136_5798236	5A	101.9	685537649	4.891	AN plant height
RAC875_rep_c116263_97	2B	131.7	775169836	4.871	AN plant height
Kukri_c10869_1366	2B	131.7	775169524	4.855	AN plant height
Kukri_c10869_489	2B	131.7		4.855	AN plant height
BobWhite_c8113_532	2B	66	210259647	4.819	AN plant height
Excalibur_rep_c69526_921	5B	24.3		4.761	AN plant height
Kukri_c10869_1591	2B	131.7	775169299	4.689	AN plant height
Excalibur_c30648_924	6B	2.4		4.663	AN plant height
Excalibur_rep_c102327_102	7A	136		4.584	AN plant height
RAC875_c10636_525	7D	88.5		4.513	AN plant height
RFL_Contig1820_712	7D	88.5	101558919	4.513	AN plant height
wsnp_Ra_c2930_5550811	7D	88.5	101580856	4.513	AN plant height
wsnp_Ra_c2930_5550871	7D	88.5	101580796	4.513	AN plant height
BS00063517_51	2D	59.1	74938316	4.478	AN plant height
Tdurum_contig42584_907	7B	140.4		4.433	AN plant height
BS00067584_51	2D	66.8	79416589	4.423	AN plant height
Tdurum_contig49187_601	5A	18.2	482375729	4.423	AN plant height
RAC875_c48684_527	7D	87.7	102534139	4.414	AN plant height
RAC875_c13942_2973	7D	85.4	93498753	4.409	AN plant height
BobWhite_c9091_160	1B	96.9		4.365	AN plant height
BS00079440_51	2D	66.8	79421656	4.352	AN plant height
Kukri_rep_c71152_906	2D	61.4	75393708	4.266	AN plant height
RAC875_c12259_1892	6B	2.4		4.261	AN plant height
wsnp_Ex_c9902_16309166	1B	41.3		4.217	AN plant height
wsnp_Ex_c37635_45347415	1B	41.3		4.215	AN plant height
RAC875_c6565_129	5B	24.3		4.179	AN plant height
IAAV7757	1B	41.3		4.159	AN plant height
wsnp_Ra_c21132_30487331	1B	41.3	331423967	4.159	AN plant height
BS00010491_51	5B	24.3		4.157	AN plant height
Excalibur_c3730_2098	5B	24.3		4.157	AN plant height
Excalibur_c3730_546	5B	24.3	30117478	4.157	AN plant height
Excalibur_c4468_654	5B	24.3		4.157	AN plant height
Kukri_c10970_573	5B	24.3	21749358	4.157	AN plant height
RAC875_rep_c111261_94	5B	24.3		4.157	AN plant height
Tdurum_contig48100_260	5B	24.3		4.157	AN plant height
Tdurum_contig13879_919	1B	110.1	680163536	4.134	AN plant height
Tdurum_contig45965_563	1B	110.1		4.134	AN plant height
Kukri_c60627_74	2D	59.1		4.134	AN plant height
Excalibur_s113941_196	1B	41.3		4.094	AN plant height
BS00099700_51	5A	11	20993277	4.068	AN plant height
BS00110550_51	3A	114.1	697456526	4.053	AN plant height
wsnp_Ex_rep_c67671_66332423	2B	66	211534402	4.034	AN plant height
AX-94431840	5A	101.2	679137143	6.621	AN plant height
AX-95071189	5A	117.7		5.726	AN plant height
AX-95257633	4D	47		5.622	AN plant height
AX-94381971	2B	131.7	775165441	5.583	AN plant height
AX-94773648	4D	47	577227615	5.535	AN plant height
AX-94728173	4D	47		5.191	AN plant height
AX-94725415	2B	131.7		4.794	AN plant height
AX-94644677	1B	41.3		4.664	AN plant height
AX-95232723	1B	41.3	299652393	4.337	AN plant height
AX-94969951	2B	131.7	775052993	4.239	AN plant height
Kukri_c75091_220	5A	101.2	679657926	12.069	GA plant height
RAC875_c32639_395	5A	101.2	679489693	12.069	GA plant height
wsnp_Ex_c23795_33033959	5A	101.2	679664843	12.069	GA plant height
RAC875_rep_c105718_304	4D	47		9.055	GA plant height
RAC875_rep_c105718_585	4D	47		8.889	GA plant height
RAC875_rep_c105718_672	4D	47		8.889	GA plant height
GENE-1265_290	5A	11	43213519	8.544	GA plant height
RAC875_rep_c106118_339	5A	11		7.417	GA plant height
TA012412-0412	2A	0.8		7.331	GA plant height
wsnp_Ex_c19516_28481857	2A	0.8	2645923	7.331	GA plant height
wsnp_Ex_c19516_28483751	2A	0.8	2640536	7.331	GA plant height
BS00110281_51	4A	153.9	733639091	7.034	GA plant height
IACX9458	1A	26.1	494105509	7	GA plant height
RAC875_c38018_278	2A	69.8	639988422	6.998	GA plant height
wsnp_Ex_c1137_2182795	1A	26.1	12505477	6.927	GA plant height
RFL_Contig174_406	2A	0.8	3113999	6.915	GA plant height
Ku_c4823_673	1A	26.1	12411332	6.427	GA plant height
wsnp_Ex_c1721_3261986	7B	127.3	701172276	6.352	GA plant height
wsnp_Ex_c7934_13467335	7B	127.3	701186291	6.279	GA plant height
BobWhite_c11539_336	5A	117.7	706540767	5.751	GA plant height
RAC875_c48885_142	5A	117.7		5.751	GA plant height
RAC875_c48885_107	5A	117.7	667614239	5.659	GA plant height
BobWhite_c11808_975	6D	4	7098479	5.615	GA plant height
BS00099700_51	5A	11	20993277	5.392	GA plant height
Excalibur_c24145_1643	5D	167.8	561796565	5.337	GA plant height
BS00079664_51	5D	167.8	561796981	5.328	GA plant height
Kukri_c21384_1475	5D	167.8	1280288	5.328	GA plant height
RAC875_c34968_514	5D	167.8	561673668	5.328	GA plant height
wsnp_Ex_c3136_5798236	5A	101.9	685537649	5.286	GA plant height
BS00074083_51	7B	53	62687149	5.282	GA plant height
wsnp_Ex_c24145_33394644	5D	167.8	561796931	5.247	GA plant height
Tdurum_contig28712_225	2B	28.9		5.219	GA plant height
wsnp_Ex_c9902_16309166	1B	41.3		5.213	GA plant height
BS00047085_51	6A	7.5	8208650	5.208	GA plant height
Tdurum_contig56431_637	6A	7.5	8002197	5.208	GA plant height
IAAV7757	1B	41.3		5.161	GA plant height
wsnp_Ra_c21132_30487331	1B	41.3	331423967	5.161	GA plant height
tplb0058p02_2806	7B	127.3	701304687	5.125	GA plant height
wsnp_Ex_c1429_2745237	1B	41.3	222336806	5.117	GA plant height
wsnp_Ex_rep_c69526_68472665	5A	11	30116272	5.1	GA plant height
RFL_Contig3674_847	5A	11	19667814	5.063	GA plant height
Tdurum_contig17712_200	5A	27		5.059	GA plant height
wsnp_Ex_c19519_28487099	5A	27		5.059	GA plant height
Tdurum_contig17712_115	5A	27		5.04	GA plant height
Excalibur_c74858_243	5B	10.9		5.038	GA plant height
Excalibur_rep_c115510_314	5A	11	19979241	5.025	GA plant height
BS00079440_51	2D	66.8	79421656	4.998	GA plant height
BS00067584_51	2D	66.8	79416589	4.972	GA plant height
IAAV872	7B	53		4.946	GA plant height
Tdurum_contig48760_112	5A	27		4.943	GA plant height
Excalibur_s113941_196	1B	41.3		4.936	GA plant height
wsnp_Ex_c37635_45347415	1B	41.3		4.903	GA plant height
BS00110550_51	3A	114.1	697456526	4.89	GA plant height
GENE-2673_1010	5A	117.7	706538644	4.864	GA plant height
Excalibur_rep_c106001_513	1B	41.3		4.861	GA plant height
wsnp_Ex_c24145_33394561	5D	167.8	561797014	4.859	GA plant height
Excalibur_rep_c67757_264	1B	41.3	247510814	4.847	GA plant height
Kukri_c12936_1505	1B	41.3		4.847	GA plant height
Kukri_c31554_437	1B	41.3	330214060	4.847	GA plant height
RAC875_c7236_3265	1B	41.3		4.847	GA plant height
BS00011186_51	7B	53	63568792	4.832	GA plant height
Tdurum_contig42584_1134	7B	142	750589055	4.816	GA plant height
BobWhite_c3714_659	6A	7.5	8002448	4.772	GA plant height
Tdurum_contig49187_601	5A	18.2	482375729	4.733	GA plant height
BobWhite_c15603_69	1B	41.3		4.729	GA plant height
Tdurum_contig42584_907	7B	140.4		4.728	GA plant height
wsnp_Ex_c31830_40573624	5A	11		4.715	GA plant height
BS00110642_51	7D	9.5	15322697	4.693	GA plant height
Tdurum_contig54957_525	6A	7.5	9053186	4.671	GA plant height
RFL_Contig4849_702	2B	69.9	464290308	4.667	GA plant height
BS00054881_51	7B	52.2	44623054	4.666	GA plant height
BS00110104_51	1B	40.5		4.648	GA plant height
Kukri_c48936_107	5D	167.8		4.636	GA plant height
Kukri_c7827_1168	5D	167.8	562722815	4.636	GA plant height
Kukri_c7827_1309	5D	167.8		4.636	GA plant height
RAC875_c3988_3479	5D	167.8		4.636	GA plant height
wsnp_Ex_c6657_11523455	5D	167.8	562654622	4.636	GA plant height
Kukri_c24642_426	5A	11	32669178	4.6	GA plant height
RAC875_c25756_279	5B	50.5	432155398	4.583	GA plant height
BS00022459_51	3A	114.1	697454068	4.572	GA plant height
Ku_c16382_213	1B	40.5	136647892	4.531	GA plant height
Kukri_c65047_76	7B	140.4	750591825	4.531	GA plant height
TA002772-0920	5A	11	30116238	4.51	GA plant height
Tdurum_contig42584_1100	7B	142		4.508	GA plant height
Excalibur_rep_c106082_272	5D	167.8		4.484	GA plant height
BS00022188_51	1D	102.3	462203530	4.457	GA plant height
Excalibur_c92249_102	6B	68.5		4.418	GA plant height
wsnp_Ex_c2925_5397331	6B	68.5	667954209	4.418	GA plant height
RFL_Contig3780_644	2A	76.2	676246062	4.412	GA plant height
RFL_Contig1622_1433	6A	14.6	11588573	4.405	GA plant height
BS00025560_51	6A	9.8	9319734	4.361	GA plant height
BS00022625_51	1B	40.5	163096541	4.359	GA plant height
wsnp_JD_rep_c62985_40164465	1B	40.5		4.359	GA plant height
Tdurum_contig20299_142	1B	46	517907183	4.318	GA plant height
Tdurum_contig20299_368	1B	46	517906962	4.318	GA plant height
Tdurum_contig20299_508	1B	46	517906728	4.318	GA plant height
Tdurum_contig20299_601	1B	46	517906635	4.318	GA plant height
RFL_Contig617_1357	5D	167.8		4.312	GA plant height
Tdurum_contig10580_316	6A	9.8	9319734	4.299	GA plant height
BS00011935_51	5D	167.8	559922017	4.284	GA plant height
RAC875_c93365_200	5D	167.8	559731734	4.284	GA plant height
Excalibur_rep_c68921_433	1B	40.5		4.272	GA plant height
BS00022896_51	2A	69.8	612845030	4.267	GA plant height
Ku_c884_2297	7B	52.2	44623124	4.263	GA plant height
Kukri_c35354_321	7B	52.2	44941911	4.263	GA plant height
BS00096853_51	6A	9.8	9328127	4.256	GA plant height
Kukri_c33374_1048	2A	4		4.233	GA plant height
BS00066545_51	2B	69.9	452811170	4.199	GA plant height
BS00022377_51	2A	76.2	676238477	4.174	GA plant height
BS00039406_51	2A	76.2	676383780	4.174	GA plant height
BS00070004_51	2A	76.2	676244400	4.174	GA plant height
BS00070005_51	2A	76.2	676244235	4.174	GA plant height
BS00080654_51	2A	76.2	676238512	4.174	GA plant height
BS00110587_51	2A	76.2	676232066	4.174	GA plant height
RAC875_c35521_185	2A	76.2	676231961	4.174	GA plant height
RAC875_rep_c69987_930	2A	76.2	676231233	4.174	GA plant height
BS00021991_51	5D	167.8	562094120	4.166	GA plant height
Tdurum_contig54917_597	6B	28	32324203	4.166	GA plant height
BS00110586_51	2A	76.2	676232024	4.139	GA plant height
BobWhite_c13450_2100	1B	41.3		4.138	GA plant height
CAP12_c194_240	7B	140.4	742463631	4.117	GA plant height
BobWhite_c1633_643	6B	68.5	668773485	4.103	GA plant height
wsnp_Ex_c33675_42124657	5B	95.4	550847275	4.093	GA plant height
BobWhite_c47740_85	5B	45.8		4.065	GA plant height
BS00098857_51	6A	14.6	11555369	4.034	GA plant height
D_contig17313_245	2D	9.3	9344557	4.031	GA plant height
GENE-4337_558	7B	53	61627549	4.03	GA plant height
BS00067882_51	5A	27	536352734	4.003	GA plant height
AX-94431840	5A	101.2	679137143	7.002	GA plant height
AX-94773648	4D	47	577227615	6.79	GA plant height
AX-94728173	4D	47		6.641	GA plant height
AX-95257633	4D	47		6.408	GA plant height
AX-95232723	1B	41.3	299652393	5.554	GA plant height
AX-94734086	2B	145	77522099	5.464	GA plant height
AX-94502606	6B	39.8	51349885	5.328	GA plant height
AX-94674675	2A	95.8		5.161	GA plant height
AX-94615605	1B	41.3	331424032	5.131	GA plant height
AX-94611897	2A	66.6	589879838	5.089	GA plant height
AX-95197988	2A	66.6	589879436	5.089	GA plant height
AX-94644677	1B	41.3		5.064	GA plant height
AX-94537094	5A	11	35258899	5.01	GA plant height
AX-94692952	1B	46	512879040	4.858	GA plant height
AX-94523488	6B	39.8	51347967	4.796	GA plant height
AX-94776946	2A	66.6	589880045	4.708	GA plant height
AX-94474770	7B	127.3	701210201	4.706	GA plant height
AX-94580415	7B	140.4		4.644	GA plant height
AX-94514811	1B	46	504507105	4.521	GA plant height
AX-95206874	1B	46	377192386	4.521	GA plant height
AX-95176659	1B	46		4.515	GA plant height
AX-94498619	3A	108.7	691106958	4.503	GA plant height
AX-94583180	1B	40.5		4.489	GA plant height
AX-95120604	5B	45.8		4.455	GA plant height
AX-94470119	1B	40.5	200099063	4.415	GA plant height
AX-95071189	5A	117.7		4.344	GA plant height
AX-95232757	7A	42.2	732355853	4.298	GA plant height
AX-94897165	1B	40.5	149510383	4.286	GA plant height
AX-94860603	2A	70.6	663328932	4.286	GA plant height
AX-94738836	5D	167.8	561796996	4.224	GA plant height
AX-94549074	1B	40.5	139281137	4.196	GA plant height
AX-94676820	1B	40.5		4.196	GA plant height
AX-94711657	1B	40.5	121312078	4.196	GA plant height
AX-94806570	1B	40.5		4.196	GA plant height
AX-94387041	5D	167.8		4.15	GA plant height
AX-94573105	6A	7.5	8252838	4.14	GA plant height
AX-94543370	5D	167.8	561689865	4.076	GA plant height
AX-94778187	2D	59.1	74965869	4.075	GA plant height
AX-95091790	5D	167.8	562341087	4.052	GA plant height
AX-94424669	2A	3.1		4.003	GA plant height
AX-94720913	5B	45.8	374444715	4	GA plant height
BobWhite_c11539_336	5A	117.7	706540767	9.744	HD plant height
RAC875_c48885_142	5A	117.7		9.744	HD plant height
RAC875_c48885_107	5A	117.7	667614239	9.425	HD plant height
Kukri_c75091_220	5A	101.2	679657926	7.848	HD plant height
RAC875_c32639_395	5A	101.2	679489693	7.848	HD plant height
wsnp_Ex_c23795_33033959	5A	101.2	679664843	7.848	HD plant height
GENE-2673_1010	5A	117.7	706538644	7.536	HD plant height
RAC875_rep_c105718_304	4D	47		7.194	HD plant height
RAC875_rep_c105718_585	4D	47		6.737	HD plant height
RAC875_rep_c105718_672	4D	47		6.737	HD plant height
GENE-1265_290	5A	11	43213519	6.226	HD plant height
BS00066545_51	2B	69.9	452811170	5.811	HD plant height
RFL_Contig4849_702	2B	69.9	464290308	5.784	HD plant height
Tdurum_contig48760_112	5A	27		5.649	HD plant height
TA012412-0412	2A	0.8		5.466	HD plant height
wsnp_Ex_c19516_28481857	2A	0.8	2645923	5.466	HD plant height
wsnp_Ex_c19516_28483751	2A	0.8	2640536	5.466	HD plant height
RFL_Contig174_406	2A	0.8	3113999	5.209	HD plant height
Kukri_c10017_833	2B	69.9		5.185	HD plant height
Kukri_c60627_74	2D	59.1		5.11	HD plant height
BS00047085_51	6A	7.5	8208650	5.061	HD plant height
Tdurum_contig56431_637	6A	7.5	8002197	5.061	HD plant height
wsnp_Ex_rep_c69526_68472665	5A	11	30116272	4.979	HD plant height
wsnp_Ex_c7934_13467335	7B	127.3	701186291	4.969	HD plant height
RAC875_c10636_525	7D	88.5		4.966	HD plant height
RFL_Contig1820_712	7D	88.5	101558919	4.966	HD plant height
wsnp_Ra_c2930_5550811	7D	88.5	101580856	4.966	HD plant height
wsnp_Ra_c2930_5550871	7D	88.5	101580796	4.966	HD plant height
RAC875_c48684_527	7D	87.7	102534139	4.939	HD plant height
Excalibur_rep_c108100_149	5B	38.8		4.864	HD plant height
wsnp_Ex_c22040_31218342	5B	38.8	40784725	4.864	HD plant height
wsnp_Ex_rep_c67471_66073729	5B	38.8		4.864	HD plant height
wsnp_Ex_rep_c67471_66073969	5B	38.8	40789863	4.864	HD plant height
IAAV3916	5A	101.2		4.843	HD plant height
wsnp_Ex_c1721_3261986	7B	127.3	701172276	4.828	HD plant height
BS00079664_51	5D	167.8	561796981	4.815	HD plant height
Kukri_c21384_1475	5D	167.8	1280288	4.815	HD plant height
RAC875_c34968_514	5D	167.8	561673668	4.815	HD plant height
wsnp_Ex_c24145_33394644	5D	167.8	561796931	4.802	HD plant height
Excalibur_c24145_1643	5D	167.8	561796565	4.786	HD plant height
BS00110642_51	7D	9.5	15322697	4.779	HD plant height
BS00067584_51	2D	66.8	79416589	4.632	HD plant height
Kukri_rep_c71152_906	2D	61.4	75393708	4.6	HD plant height
BS00079440_51	2D	66.8	79421656	4.564	HD plant height
BS00099700_51	5A	11	20993277	4.56	HD plant height
Excalibur_rep_c115510_314	5A	11	19979241	4.54	HD plant height
Excalibur_c23426_210	5B	38.8	40784837	4.522	HD plant height
RFL_Contig3674_847	5A	11	19667814	4.505	HD plant height
Ex_c23426_1546	5B	38.8	40786544	4.504	HD plant height
wsnp_Ex_c22040_31218280	5B	38.8	40784787	4.475	HD plant height
wsnp_Ex_rep_c68596_67445610	5B	38.8	40786483	4.475	HD plant height
RAC875_rep_c106118_339	5A	11		4.454	HD plant height
Kukri_c20975_765	7D	88.5	101580723	4.358	HD plant height
TA002772-0920	5A	11	30116238	4.356	HD plant height
BobWhite_c15603_69	1B	41.3		4.348	HD plant height
wsnp_Ex_c24145_33394561	5D	167.8	561797014	4.319	HD plant height
wsnp_Ex_c31830_40573624	5A	11		4.263	HD plant height
wsnp_Ex_c37635_45347415	1B	41.3		4.257	HD plant height
IAAV7757	1B	41.3		4.229	HD plant height
wsnp_Ra_c21132_30487331	1B	41.3	331423967	4.229	HD plant height
BobWhite_c3714_659	6A	7.5	8002448	4.182	HD plant height
wsnp_Ex_c9902_16309166	1B	41.3		4.164	HD plant height
Kukri_c48936_107	5D	167.8		4.125	HD plant height
Kukri_c7827_1168	5D	167.8	562722815	4.125	HD plant height
Kukri_c7827_1309	5D	167.8		4.125	HD plant height
RAC875_c3988_3479	5D	167.8		4.125	HD plant height
wsnp_Ex_c6657_11523455	5D	167.8	562654622	4.125	HD plant height
Excalibur_rep_c106082_272	5D	167.8		4.101	HD plant height
RAC875_c38018_278	2A	69.8	639988422	4.037	HD plant height
AX-95071189	5A	117.7		7.265	HD plant height
AX-94502606	6B	39.8	51349885	7.042	HD plant height
AX-94523488	6B	39.8	51347967	6.367	HD plant height
AX-94431840	5A	101.2	679137143	5.757	HD plant height
AX-95091790	5D	167.8	562341087	5.176	HD plant height
AX-94453026	5A	27	537633985	4.992	HD plant height
AX-94543370	5D	167.8	561689865	4.885	HD plant height
AX-94387041	5D	167.8		4.869	HD plant height
AX-94738836	5D	167.8	561796996	4.805	HD plant height
AX-94773648	4D	47	577227615	4.758	HD plant height
AX-94778187	2D	59.1	74965869	4.709	HD plant height
AX-95257633	4D	47		4.606	HD plant height
AX-94728173	4D	47		4.597	HD plant height
AX-94421649	2B	69.9	249418689	4.442	HD plant height
AX-94469846	7D	88.5	101581759	4.343	HD plant height
AX-94420111	7D	87.7	100284132	4.334	HD plant height
AX-94688812	7D	87.7	100103573	4.321	HD plant height
AX-94689614	7D	87.7		4.321	HD plant height
AX-94996044	7A	5.7	11439720	4.311	HD plant height
AX-95631614	2D	61.4	75393723	4.284	HD plant height
AX-94608103	4D	111.4	705402108	4.225	HD plant height
AX-94615605	1B	41.3	331424032	4.178	HD plant height
AX-94593930	5D	167.8		4.159	HD plant height
AX-94744482	5D	167.8	562094135	4.151	HD plant height
AX-95078137	5D	167.8	711599014	4.115	HD plant height
AX-94836968	5D	163.9	701189500	4.077	HD plant height
Kukri_c75091_220	5A	101.2	679657926	12.524	TP plant height
RAC875_c32639_395	5A	101.2	679489693	12.524	TP plant height
wsnp_Ex_c23795_33033959	5A	101.2	679664843	12.524	TP plant height
wsnp_Ex_c24145_33394644	5D	167.8	561796931	9.817	TP plant height
BS00079664_51	5D	167.8	561796981	9.747	TP plant height
Kukri_c21384_1475	5D	167.8	1280288	9.747	TP plant height
RAC875_c34968_514	5D	167.8	561673668	9.747	TP plant height
RAC875_rep_c105718_304	4D	47		9.714	TP plant height
Excalibur_c24145_1643	5D	167.8	561796565	9.662	TP plant height
wsnp_Ex_c24145_33394561	5D	167.8	561797014	9.075	TP plant height
RAC875_rep_c105718_585	4D	47		8.967	TP plant height
RAC875_rep_c105718_672	4D	47		8.967	TP plant height
BobWhite_c11539_336	5A	117.7	706540767	8.941	TP plant height
RAC875_c48885_142	5A	117.7		8.941	TP plant height
TA012412-0412	2A	0.8		8.928	TP plant height
wsnp_Ex_c19516_28481857	2A	0.8	2645923	8.928	TP plant height
wsnp_Ex_c19516_28483751	2A	0.8	2640536	8.928	TP plant height
RAC875_c48885_107	5A	117.7	667614239	8.73	TP plant height
RFL_Contig174_406	2A	0.8	3113999	8.659	TP plant height
GENE-2673_1010	5A	117.7	706538644	8.279	TP plant height
Kukri_c48936_107	5D	167.8		7.803	TP plant height
Kukri_c7827_1168	5D	167.8	562722815	7.803	TP plant height
Kukri_c7827_1309	5D	167.8		7.803	TP plant height
RAC875_c3988_3479	5D	167.8		7.803	TP plant height
wsnp_Ex_c6657_11523455	5D	167.8	562654622	7.803	TP plant height
Excalibur_rep_c106082_272	5D	167.8		7.647	TP plant height
GENE-1265_290	5A	11	43213519	7.613	TP plant height
RFL_Contig617_1357	5D	167.8		7.498	TP plant height
BS00021991_51	5D	167.8	562094120	7.375	TP plant height
BS00011935_51	5D	167.8	559922017	7.205	TP plant height
RAC875_c93365_200	5D	167.8	559731734	7.205	TP plant height
BS00099700_51	5A	11	20993277	6.792	TP plant height
RFL_Contig4849_702	2B	69.9	464290308	6.742	TP plant height
wsnp_Ex_c3136_5798236	5A	101.9	685537649	6.524	TP plant height
Tdurum_contig28712_225	2B	28.9		6.481	TP plant height
Tdurum_contig49187_601	5A	18.2	482375729	6.426	TP plant height
IAAV3916	5A	101.2		6.405	TP plant height
BS00066545_51	2B	69.9	452811170	6.332	TP plant height
wsnp_Ex_c1137_2182795	1A	26.1	12505477	6.326	TP plant height
IACX9458	1A	26.1	494105509	6.279	TP plant height
BS00047085_51	6A	7.5	8208650	6.205	TP plant height
Tdurum_contig56431_637	6A	7.5	8002197	6.205	TP plant height
BobWhite_c11808_975	6D	4	7098479	6.058	TP plant height
RAC875_rep_c106118_339	5A	11		5.937	TP plant height
BobWhite_c15603_69	1B	41.3		5.831	TP plant height
Ku_c4823_673	1A	26.1	12411332	5.815	TP plant height
wsnp_Ex_c31830_40573624	5A	11		5.73	TP plant height
IAAV7757	1B	41.3		5.718	TP plant height
wsnp_Ra_c21132_30487331	1B	41.3	331423967	5.718	TP plant height
BS00110281_51	4A	153.9	733639091	5.686	TP plant height
wsnp_Ex_c9902_16309166	1B	41.3		5.658	TP plant height
wsnp_Ex_c37635_45347415	1B	41.3		5.616	TP plant height
BS00028318_51	1B	46	516958535	5.501	TP plant height
BobWhite_c3714_659	6A	7.5	8002448	5.461	TP plant height
BS00067584_51	2D	66.8	79416589	5.364	TP plant height
BS00100107_51	5A	18.2	481896810	5.306	TP plant height
IAAV2363	5A	18.2	481901324	5.306	TP plant height
wsnp_Ex_c7383_12654806	5A	18.2	481902802	5.306	TP plant height
wsnp_Ex_c7383_12655410	5A	18.2	481901382	5.306	TP plant height
wsnp_Ex_c7383_12655468	5A	18.2	481901324	5.306	TP plant height
wsnp_Ex_c7383_12655992	5A	18.2	481900684	5.306	TP plant height
RFL_Contig3674_847	5A	11	19667814	5.3	TP plant height
BS00079440_51	2D	66.8	79421656	5.277	TP plant height
Tdurum_contig20299_142	1B	46	517907183	5.27	TP plant height
Tdurum_contig20299_368	1B	46	517906962	5.27	TP plant height
Tdurum_contig20299_508	1B	46	517906728	5.27	TP plant height
Tdurum_contig20299_601	1B	46	517906635	5.27	TP plant height
Kukri_c10017_833	2B	69.9		5.148	TP plant height
Tdurum_contig54689_646	5A	101.9	684941737	5.103	TP plant height
BS00022124_51	1B	46	516951296	5.096	TP plant height
Kukri_c49506_396	4B	35.2	17044001	5.091	TP plant height
Excalibur_rep_c115510_314	5A	11	19979241	5.076	TP plant height
wsnp_Ex_rep_c69526_68472665	5A	11	30116272	5.063	TP plant height
wsnp_Ex_c7629_13033231	1B	41.3	348797894	5.058	TP plant height
Tdurum_contig54917_597	6B	28	32324203	5.027	TP plant height
BS00011465_51	1B	41.3	359198175	4.922	TP plant height
BS00022490_51	1B	41.3	359896510	4.922	TP plant height
IAAV1158	1B	41.3	364419020	4.922	TP plant height
Tdurum_contig51348_326	1B	41.3	363477233	4.922	TP plant height
Tdurum_contig61425_242	1B	41.3	359198175	4.922	TP plant height
Tdurum_contig69821_141	1B	41.3	360809567	4.922	TP plant height
Tdurum_contig81435_288	1B	41.3	359896510	4.922	TP plant height
BS00064438_51	1B	41.3	359504178	4.918	TP plant height
BobWhite_rep_c62985_546	1B	39.7		4.911	TP plant height
BS00023006_51	1B	39.7	6017715	4.911	TP plant height
BS00031023_51	1B	41.3	354919520	4.906	TP plant height
Excalibur_c92249_102	6B	68.5		4.89	TP plant height
wsnp_Ex_c2925_5397331	6B	68.5	667954209	4.89	TP plant height
RAC875_c38018_278	2A	69.8	639988422	4.861	TP plant height
Kukri_rep_c106820_591	5D	163.9		4.856	TP plant height
BS00070455_51	3B	26.3	24940072	4.826	TP plant height
BS00009270_51	1B	41.3	524154117	4.825	TP plant height
IACX7450	1B	41.3	524161206	4.825	TP plant height
BobWhite_c1633_643	6B	68.5	668773485	4.824	TP plant height
GENE-3528_61	5A	18.2	481912624	4.822	TP plant height
Ku_c17486_152	1B	41.3		4.821	TP plant height
wsnp_Ex_c11055_17928283	5D	167.8	561705158	4.806	TP plant height
wsnp_RFL_Contig2446_2008649	1B	41.3	262706513	4.795	TP plant height
BobWhite_c35443_249	6B	68.5	668245564	4.746	TP plant height
Excalibur_c63243_434	6B	47.5		4.725	TP plant height
RAC875_c3457_303	1B	41.3	227375962	4.707	TP plant height
Kukri_c33374_1048	2A	4		4.698	TP plant height
RAC875_c4891_99	6B	68.5	667956689	4.687	TP plant height
wsnp_Ex_rep_c69316_68246280	7B	131.9	713101547	4.686	TP plant height
BS00081132_51	7B	29.6	11962550	4.67	TP plant height
BS00022896_51	2A	69.8	612845030	4.664	TP plant height
BS00003214_51	6B	45.9	143204264	4.654	TP plant height
RAC875_c25672_473	6B	45.9		4.654	TP plant height
RAC875_c48684_527	7D	87.7	102534139	4.63	TP plant height
TA002772-0920	5A	11	30116238	4.611	TP plant height
BS00011333_51	1B	41.3	241478480	4.56	TP plant height
BS00021900_51	1B	41.3		4.56	TP plant height
BS00087451_51	1B	41.3	357641033	4.56	TP plant height
Excalibur_c1729_841	1B	41.3	241477874	4.56	TP plant height
Ku_c56327_481	1B	41.3		4.56	TP plant height
Kukri_c13349_176	1B	41.3	241477375	4.56	TP plant height
Kukri_c13976_96	1B	41.3	243461717	4.56	TP plant height
Kukri_c49091_415	1B	41.3	334241884	4.56	TP plant height
Kukri_rep_c69383_56	1B	41.3	243461968	4.56	TP plant height
Kukri_rep_c71291_155	1B	41.3	339908241	4.56	TP plant height
RAC875_c21274_235	1B	41.3	327230342	4.56	TP plant height
RAC875_c22244_61	1B	41.3	334307139	4.56	TP plant height
TA013374-0567	1B	41.3	243461559	4.56	TP plant height
wsnp_Ku_c1772_3465811	1B	41.3	338038836	4.56	TP plant height
IACX5879	5A	18.2	482120688	4.546	TP plant height
RAC875_c3457_65	1B	41.3	227376293	4.536	TP plant height
BS00101500_51	1B	41.3	327529504	4.526	TP plant height
Excalibur_s113941_196	1B	41.3		4.525	TP plant height
Excalibur_c47321_138	5A	18.2		4.522	TP plant height
Kukri_c60627_74	2D	59.1		4.484	TP plant height
CAP7_c9530_138	5A	101.9	685012418	4.458	TP plant height
Excalibur_rep_c67757_264	1B	41.3	247510814	4.439	TP plant height
Kukri_c12936_1505	1B	41.3		4.439	TP plant height
Kukri_c31554_437	1B	41.3	330214060	4.439	TP plant height
RAC875_c7236_3265	1B	41.3		4.439	TP plant height
Excalibur_rep_c106001_513	1B	41.3		4.436	TP plant height
wsnp_Ex_c1429_2745237	1B	41.3	222336806	4.419	TP plant height
BobWhite_c1456_615	1B	41.3	328642294	4.413	TP plant height
BS00000905_51	2D	74	369762191	4.412	TP plant height
RAC875_c60169_200	3B	26.3		4.402	TP plant height
RAC875_c42206_305	1B	41.3	347575729	4.395	TP plant height
wsnp_Ku_c3710_6836438	1B	41.3	347575679	4.395	TP plant height
wsnp_Ex_c31017_39858962	5A	18.2	482120852	4.373	TP plant height
BS00022687_51	1B	41.3	344044030	4.361	TP plant height
TA003900-0407	1B	46	501366195	4.358	TP plant height
Excalibur_c74858_243	5B	10.9		4.333	TP plant height
BS00074083_51	7B	53	62687149	4.329	TP plant height
wsnp_Ku_c23598_33524490	2A	0.8	3447394	4.266	TP plant height
BS00110550_51	3A	114.1	697456526	4.262	TP plant height
RAC875_c10636_525	7D	88.5		4.256	TP plant height
RFL_Contig1820_712	7D	88.5	101558919	4.256	TP plant height
wsnp_Ra_c2930_5550811	7D	88.5	101580856	4.256	TP plant height
wsnp_Ra_c2930_5550871	7D	88.5	101580796	4.256	TP plant height
BS00022188_51	1D	102.3	462203530	4.232	TP plant height
IAAV872	7B	53		4.221	TP plant height
Tdurum_contig42584_907	7B	140.4		4.167	TP plant height
TA002254-0660	2A	5		4.147	TP plant height
Tdurum_contig48760_112	5A	27		4.133	TP plant height
Excalibur_c65830_82	2B	69.9	249370454	4.12	TP plant height
BS00023173_51	1B	88.8	655781589	4.101	TP plant height
BobWhite_c13450_2100	1B	41.3		4.092	TP plant height
BS00110104_51	1B	40.5		4.087	TP plant height
Kukri_c22419_541	2B	66	239854081	4.067	TP plant height
GENE-0136_82	1B	41.3	434564597	4.058	TP plant height
BS00094237_51	1B	75.6	638015155	4.052	TP plant height
Kukri_c20975_765	7D	88.5	101580723	4.052	TP plant height
Kukri_c63259_151	3A	87	669620755	4.04	TP plant height
D_contig07330_330	7D	83.9	92441199	4.026	TP plant height
RAC875_c13942_2973	7D	85.4	93498753	4.003	TP plant height
AX-94387041	5D	167.8		8.332	TP plant height
AX-94543370	5D	167.8	561689865	8.092	TP plant height
AX-94431840	5A	101.2	679137143	8.032	TP plant height
AX-94738836	5D	167.8	561796996	7.713	TP plant height
AX-95091790	5D	167.8	562341087	7.323	TP plant height
AX-94773648	4D	47	577227615	7.08	TP plant height
AX-95257633	4D	47		6.766	TP plant height
AX-94728173	4D	47		6.753	TP plant height
AX-94502606	6B	39.8	51349885	6.741	TP plant height
AX-95071189	5A	117.7		6.546	TP plant height
AX-94615605	1B	41.3	331424032	6.543	TP plant height
AX-95078137	5D	167.8	711599014	6.533	TP plant height
AX-94744482	5D	167.8	562094135	6.326	TP plant height
AX-94593930	5D	167.8		6.261	TP plant height
AX-94523488	6B	39.8	51347967	6.248	TP plant height
AX-94386025	5D	167.8		5.979	TP plant height
AX-94637193	5D	167.8	559728770	5.883	TP plant height
AX-95170041	5D	167.8	559922032	5.883	TP plant height
AX-94514811	1B	46	504507105	5.648	TP plant height
AX-95206874	1B	46	377192386	5.648	TP plant height
AX-95176659	1B	46		5.644	TP plant height
AX-95232723	1B	41.3	299652393	5.556	TP plant height
AX-94692952	1B	46	512879040	5.449	TP plant height
AX-94674675	2A	95.8		5.446	TP plant height
AX-95199834	5A	101.2	498959645	5.25	TP plant height
AX-94906790	3B	26.3	10644218	5.217	TP plant height
AX-94734086	2B	145	77522099	5.151	TP plant height
AX-94498619	3A	108.7	691106958	5.045	TP plant height
AX-94644677	1B	41.3		5.011	TP plant height
AX-94860603	2A	70.6	663328932	4.706	TP plant height
AX-94470119	1B	40.5	200099063	4.567	TP plant height
AX-95629878	1B	46	516951311	4.544	TP plant height
AX-94537094	5A	11	35258899	4.493	TP plant height
AX-94580415	7B	140.4		4.466	TP plant height
AX-94996044	7A	5.7	11439720	4.449	TP plant height
AX-94656703	1B	46	517897913	4.416	TP plant height
AX-95162967	1B	46	385625899	4.363	TP plant height
AX-94778187	2D	59.1	74965869	4.338	TP plant height
AX-94507547	7B	29.6	76124007	4.338	TP plant height
AX-95175683	6A	6.7	7731875	4.296	TP plant height
AX-94446514	2A	3.1	4168083	4.243	TP plant height
AX-94903617	1B	41.3	349511577	4.226	TP plant height
AX-95186565	1B	41.3	321878462	4.181	TP plant height
AX-95008533	1A	72.1	497518115	4.165	TP plant height
AX-94424669	2A	3.1		4.164	TP plant height
AX-94554649	1B	41.3		4.15	TP plant height
AX-95653365	1B	41.3		4.15	TP plant height
AX-94533843	1B	40.5	6017730	4.131	TP plant height
AX-94776946	2A	66.6	589880045	4.123	TP plant height
AX-94421649	2B	69.9	249418689	4.121	TP plant height
AX-94453026	5A	27	537633985	4.084	TP plant height
AX-94643364	1B	41.3	351441004	4.082	TP plant height
AX-94470776	2D	74	369482424	4.036	TP plant height
AX-94836968	5D	163.9	701189500	4.035	TP plant height
AX-94611897	2A	66.6	589879838	4.033	TP plant height
AX-95197988	2A	66.6	589879436	4.033	TP plant height
AX-94635647	1B	41.3	296212827	4.014	TP plant height
RAC875_rep_c105718_304	4D	47		10.12	TS plant height
RAC875_rep_c105718_585	4D	47		9.981	TS plant height
RAC875_rep_c105718_672	4D	47		9.981	TS plant height
Kukri_c75091_220	5A	101.2	679657926	9.678	TS plant height
RAC875_c32639_395	5A	101.2	679489693	9.678	TS plant height
wsnp_Ex_c23795_33033959	5A	101.2	679664843	9.678	TS plant height
BS00079664_51	5D	167.8	561796981	8.183	TS plant height
Kukri_c21384_1475	5D	167.8	1280288	8.183	TS plant height
RAC875_c34968_514	5D	167.8	561673668	8.183	TS plant height
Excalibur_c24145_1643	5D	167.8	561796565	8.133	TS plant height
TA012412-0412	2A	0.8		8.028	TS plant height
wsnp_Ex_c19516_28481857	2A	0.8	2645923	8.028	TS plant height
wsnp_Ex_c19516_28483751	2A	0.8	2640536	8.028	TS plant height
BS00099700_51	5A	11	20993277	7.989	TS plant height
wsnp_Ex_c24145_33394644	5D	167.8	561796931	7.973	TS plant height
wsnp_Ex_c24145_33394561	5D	167.8	561797014	7.441	TS plant height
GENE-2673_1010	5A	117.7	706538644	7.135	TS plant height
BobWhite_c11539_336	5A	117.7	706540767	7.109	TS plant height
RAC875_c48885_142	5A	117.7		7.109	TS plant height
RAC875_c48885_107	5A	117.7	667614239	7.034	TS plant height
BobWhite_c11808_975	6D	4	7098479	7.012	TS plant height
Excalibur_c65830_82	2B	69.9	249370454	6.855	TS plant height
RFL_Contig174_406	2A	0.8	3113999	6.845	TS plant height
BS00000905_51	2D	74	369762191	6.816	TS plant height
GENE-1265_290	5A	11	43213519	6.732	TS plant height
BS00011935_51	5D	167.8	559922017	6.697	TS plant height
RAC875_c93365_200	5D	167.8	559731734	6.697	TS plant height
BS00089894_51	1A	72.1	497522625	6.641	TS plant height
Ra_c105707_788	1A	72.1		6.641	TS plant height
BS00023173_51	1B	88.8	655781589	6.56	TS plant height
RAC875_c61883_194	2B	69.9	249374753	6.539	TS plant height
wsnp_RFL_Contig3802_4108582	2B	69.9	206854071	6.539	TS plant height
BS00067584_51	2D	66.8	79416589	6.474	TS plant height
BS00079440_51	2D	66.8	79421656	6.448	TS plant height
wsnp_Ex_c3136_5798236	5A	101.9	685537649	6.444	TS plant height
Tdurum_contig54689_646	5A	101.9	684941737	6.442	TS plant height
wsnp_Ex_c7266_12475249	5A	48.1	570938525	6.283	TS plant height
JD_c15758_288	5A	58.5	595373154	6.228	TS plant height
Tdurum_contig71499_211	5A	48.1	570933960	6.227	TS plant height
Tdurum_contig42584_1134	7B	142	750589055	6.227	TS plant height
Kukri_c48936_107	5D	167.8		6.185	TS plant height
Kukri_c7827_1168	5D	167.8	562722815	6.185	TS plant height
Kukri_c7827_1309	5D	167.8		6.185	TS plant height
RAC875_c3988_3479	5D	167.8		6.185	TS plant height
wsnp_Ex_c6657_11523455	5D	167.8	562654622	6.185	TS plant height
BS00066545_51	2B	69.9	452811170	6.181	TS plant height
RFL_Contig4849_702	2B	69.9	464290308	6.158	TS plant height
wsnp_Ra_c12148_19539667	1A	69.8	484335868	6.123	TS plant height
wsnp_Ex_c31830_40573624	5A	11		6.11	TS plant height
wsnp_Ex_c1138_2185522	5A	48.1	571155084	6.062	TS plant height
Kukri_c444_833	5D	28.7		5.968	TS plant height
Tdurum_contig75731_537	1B	89.6	655781842	5.965	TS plant height
BS00060391_51	3A	83.1	655635682	5.9	TS plant height
BS00072296_51	3A	83.1	655649652	5.9	TS plant height
Kukri_rep_c71152_906	2D	61.4	75393708	5.871	TS plant height
Excalibur_rep_c106082_272	5D	167.8		5.866	TS plant height
IAAV3049	1A	69.8	484332025	5.843	TS plant height
Kukri_c65047_76	7B	140.4	750591825	5.795	TS plant height
RFL_Contig3780_644	2A	76.2	676246062	5.786	TS plant height
CAP7_c9530_138	5A	101.9	685012418	5.769	TS plant height
wsnp_Ex_c27940_37101775	1A	69.8	484335455	5.745	TS plant height
BS00074083_51	7B	53	62687149	5.738	TS plant height
Tdurum_contig42584_1100	7B	142		5.726	TS plant height
wsnp_Ex_c7934_13467335	7B	127.3	701186291	5.725	TS plant height
Kukri_c60627_74	2D	59.1		5.721	TS plant height
BS00021991_51	5D	167.8	562094120	5.716	TS plant height
BS00110642_51	7D	9.5	15322697	5.711	TS plant height
Kukri_c33374_1048	2A	4		5.7	TS plant height
Kukri_c63259_151	3A	87	669620755	5.678	TS plant height
BS00045568_51	1B	88.8	655798506	5.677	TS plant height
wsnp_Ex_c1721_3261986	7B	127.3	701172276	5.677	TS plant height
Excalibur_c49977_170	3A	40.7	36011626	5.539	TS plant height
Kukri_c22419_541	2B	66	239854081	5.482	TS plant height
Ku_c4823_673	1A	26.1	12411332	5.468	TS plant height
wsnp_Ku_c23598_33524490	2A	0.8	3447394	5.446	TS plant height
RAC875_rep_c106118_339	5A	11		5.416	TS plant height
BS00047085_51	6A	7.5	8208650	5.408	TS plant height
Tdurum_contig56431_637	6A	7.5	8002197	5.408	TS plant height
Kukri_rep_c73094_348	5D	27.9		5.386	TS plant height
Excalibur_rep_c69526_921	5B	24.3		5.384	TS plant height
TA005330-0793	6A	120.6	608118822	5.358	TS plant height
BobWhite_c1633_643	6B	68.5	668773485	5.347	TS plant height
IAAV3916	5A	101.2		5.332	TS plant height
IAAV872	7B	53		5.301	TS plant height
TA004199-0831	2B	66	239854003	5.26	TS plant height
Kukri_c10017_833	2B	69.9		5.233	TS plant height
RFL_Contig617_1357	5D	167.8		5.201	TS plant height
BS00110281_51	4A	153.9	733639091	5.195	TS plant height
IACX1441	7B	52.2	42031876	5.173	TS plant height
BS00031746_51	7B	52.2	43882125	5.164	TS plant height
Excalibur_c3730_2098	5B	24.3		5.147	TS plant height
BobWhite_c3714_659	6A	7.5	8002448	5.132	TS plant height
Tdurum_contig48760_112	5A	27		5.131	TS plant height
IACX9458	1A	26.1	494105509	5.13	TS plant height
BS00110586_51	2A	76.2	676232024	5.115	TS plant height
wsnp_Ex_c46274_51831129	7B	52.2	42030190	5.096	TS plant height
wsnp_Ex_c1137_2182795	1A	26.1	12505477	5.081	TS plant height
BS00022377_51	2A	76.2	676238477	5.078	TS plant height
BS00039406_51	2A	76.2	676383780	5.078	TS plant height
BS00070004_51	2A	76.2	676244400	5.078	TS plant height
BS00070005_51	2A	76.2	676244235	5.078	TS plant height
BS00080654_51	2A	76.2	676238512	5.078	TS plant height
BS00110587_51	2A	76.2	676232066	5.078	TS plant height
RAC875_c35521_185	2A	76.2	676231961	5.078	TS plant height
RAC875_rep_c69987_930	2A	76.2	676231233	5.078	TS plant height
GENE-4337_558	7B	53	61627549	5.076	TS plant height
Kukri_c1468_1748	6A	120.6	609004582	5.07	TS plant height
RAC875_c25756_279	5B	50.5	432155398	5.067	TS plant height
RAC875_c6565_129	5B	24.3		4.993	TS plant height
BS00010491_51	5B	24.3		4.972	TS plant height
Excalibur_c3730_546	5B	24.3	30117478	4.972	TS plant height
Excalibur_c4468_654	5B	24.3		4.972	TS plant height
Kukri_c10970_573	5B	24.3	21749358	4.972	TS plant height
RAC875_rep_c111261_94	5B	24.3		4.972	TS plant height
Tdurum_contig48100_260	5B	24.3		4.972	TS plant height
wsnp_Ra_rep_c71101_69119989	7B	52.2	42031285	4.938	TS plant height
wsnp_CAP12_c720_382116	6D	1.6	3445217	4.926	TS plant height
BS00073732_51	3B	44.2	67922454	4.925	TS plant height
BS00011186_51	7B	53	63568792	4.839	TS plant height
BS00015653_51	5A	18.2	196907929	4.832	TS plant height
BS00022188_51	1D	102.3	462203530	4.82	TS plant height
BS00064344_51	7B	52.2	44878453	4.814	TS plant height
wsnp_Ex_c11055_17928283	5D	167.8	561705158	4.806	TS plant height
Tdurum_contig42584_907	7B	140.4		4.795	TS plant height
wsnp_Ku_rep_c72922_72561803	5D	27.9	123499628	4.776	TS plant height
BS00022896_51	2A	69.8	612845030	4.767	TS plant height
IAAV5406	1A	69.8	487311447	4.711	TS plant height
Ku_c8351_2029	1A	69.8	487311497	4.711	TS plant height
Kukri_c52952_315	1A	69.8		4.711	TS plant height
wsnp_Ex_c42282_48900922	1A	69.8	487017128	4.711	TS plant height
wsnp_Ku_c39878_48218985	1A	69.8	487093035	4.711	TS plant height
Tdurum_contig17712_115	5A	27		4.705	TS plant height
wsnp_Ex_c11120_18022932	5A	52.9	580802769	4.683	TS plant height
wsnp_Ku_c20011_29589089	5A	53.7	580939078	4.683	TS plant height
Excalibur_rep_c115510_314	5A	11	19979241	4.641	TS plant height
BS00063517_51	2D	59.1	74938316	4.638	TS plant height
wsnp_Ku_c26635_36605013	1D	81	429698557	4.61	TS plant height
wsnp_Ra_rep_c70864_68811253	1D	81	430567745	4.61	TS plant height
BS00032082_51	5B	148.7		4.574	TS plant height
IACX1947	5B	148.7		4.574	TS plant height
Ku_c22523_598	5B	148.7	671192811	4.574	TS plant height
Kukri_c23100_568	5B	148.7	531889484	4.574	TS plant height
BS00021948_51	5B	150.2	671196045	4.574	TS plant height
CAP7_c1979_79	5B	150.2	531893182	4.574	TS plant height
Excalibur_c8168_226	5B	150.2	531888391	4.574	TS plant height
wsnp_BE446509B_Ta_2_6	5B	150.2	671094699	4.574	TS plant height
wsnp_Ku_c23012_32893918	1A	80	516373127	4.573	TS plant height
Kukri_rep_c106820_591	5D	163.9		4.57	TS plant height
Tdurum_contig42584_1190	7B	140.4	750588999	4.551	TS plant height
RFL_Contig3674_847	5A	11	19667814	4.535	TS plant height
wsnp_Ra_c13881_21836489	6D	56.6		4.534	TS plant height
Tdurum_contig17712_200	5A	27		4.529	TS plant height
wsnp_Ex_c19519_28487099	5A	27		4.529	TS plant height
BS00073011_51	3B	58.2	578616554	4.514	TS plant height
BobWhite_c35443_249	6B	68.5	668245564	4.512	TS plant height
Tdurum_contig49187_356	5A	18.2	482375335	4.49	TS plant height
BobWhite_c47740_85	5B	45.8		4.467	TS plant height
RFL_Contig4186_852	3B	94.8	772399740	4.465	TS plant height
BS00052423_51	3B	55.1	510000843	4.463	TS plant height
Ku_c25346_508	3B	58.2	581964704	4.462	TS plant height
wsnp_Ex_rep_c67164_65655648	5D	27.9		4.452	TS plant height
Kukri_c25794_863	3B	58.2	582408655	4.443	TS plant height
Ex_c2510_477	2B	78	520040694	4.442	TS plant height
RAC875_c36614_344	2B	79.6		4.442	TS plant height
RAC875_c54392_94	5B	148.7		4.441	TS plant height
BS00024619_51	7A	89	562096395	4.426	TS plant height
Jagger_c3839_60	3D	147.1	798549468	4.412	TS plant height
wsnp_Ex_rep_c69526_68472665	5A	11	30116272	4.41	TS plant height
BobWhite_c40455_116	3B	58.2		4.407	TS plant height
wsnp_Ex_c34344_42676379	1A	69.8	485355241	4.401	TS plant height
wsnp_Ex_rep_c66628_64934660	1A	69.8	485357301	4.401	TS plant height
IAAV6424	2B	86.7	691780616	4.385	TS plant height
wsnp_Ex_c8692_14557179	7A	89	562216418	4.377	TS plant height
Excalibur_c45297_316	5A	48.1	553351370	4.356	TS plant height
Excalibur_c32630_104	5B	50.5		4.353	TS plant height
RAC875_c35993_308	5A	18.2	482375459	4.332	TS plant height
Tdurum_contig28712_225	2B	28.9		4.329	TS plant height
GENE-2307_1216	5B	148.7	531888912	4.316	TS plant height
wsnp_Ex_c31149_39975883	6A	37.3		4.296	TS plant height
BS00021901_51	5D	27.9		4.295	TS plant height
wsnp_Ex_c65985_64188864	5D	27.9	192270094	4.295	TS plant height
Excalibur_c92249_102	6B	68.5		4.29	TS plant height
wsnp_Ex_c2925_5397331	6B	68.5	667954209	4.29	TS plant height
Tdurum_contig59953_282	3B	94.8	772399740	4.264	TS plant height
Ra_c29200_300	1A	99.1	546044433	4.225	TS plant height
RAC875_c57371_238	6D	2.3	4635414	4.206	TS plant height
RAC875_rep_c118305_446	6D	2.3	105892172	4.206	TS plant height
GENE-4616_496	7A	89	567005703	4.184	TS plant height
Ku_c62201_992	7A	89	562275427	4.184	TS plant height
wsnp_Ex_c13342_21028920	7A	89	562275393	4.184	TS plant height
RAC875_c100918_453	5A	13.6		4.179	TS plant height
BS00070455_51	3B	26.3	24940072	4.153	TS plant height
Excalibur_c63243_434	6B	47.5		4.15	TS plant height
Tdurum_contig59585_576	3A	100.1	685360099	4.149	TS plant height
wsnp_BQ160970A_Ta_2_7	3A	100.1	685360089	4.149	TS plant height
BS00067882_51	5A	27	536352734	4.147	TS plant height
Tdurum_contig49187_601	5A	18.2	482375729	4.116	TS plant height
Kukri_c12079_204	3A	100.1	685359221	4.115	TS plant height
BS00082412_51	7A	89	562215783	4.099	TS plant height
Tdurum_contig84962_256	7B	55.3		4.094	TS plant height
BS00065128_51	5B	105.6	582582306	4.077	TS plant height
Ra_c110766_321	1A	96.3	540336580	4.073	TS plant height
BS00081680_51	1A	26.1	13767994	4.066	TS plant height
BS00044408_51	5A	52.9	580802713	4.064	TS plant height
wsnp_Ra_c10915_17838202	5A	52.9	580802664	4.064	TS plant height
wsnp_Ku_c20011_29589514	5A	53.7		4.064	TS plant height
BS00021939_51	5A	13.6	439186501	4.06	TS plant height
BS00110139_51	5A	13.6	439186515	4.06	TS plant height
IAAV7544	7B	55.3	84215275	4.051	TS plant height
BS00021718_51	2D	69.1	83854119	4.024	TS plant height
Excalibur_c15844_1470	6D	19.3	447833848	4.022	TS plant height
TA002772-0920	5A	11	30116238	4.019	TS plant height
RAC875_c48684_527	7D	87.7	102534139	4.012	TS plant height
CAP7_c10566_170	7B	55.3	83912214	4.01	TS plant height
RAC875_c53296_378	3B	58.2	579887211	4.003	TS plant height
AX-95257633	4D	47		7.89	TS plant height
AX-94431840	5A	101.2	679137143	7.761	TS plant height
AX-94728173	4D	47		7.722	TS plant height
AX-94773648	4D	47	577227615	7.528	TS plant height
AX-94387041	5D	167.8		6.994	TS plant height
AX-95071189	5A	117.7		6.943	TS plant height
AX-95199834	5A	101.2	498959645	6.918	TS plant height
AX-94543370	5D	167.8	561689865	6.914	TS plant height
AX-94421649	2B	69.9	249418689	6.597	TS plant height
AX-94738836	5D	167.8	561796996	6.565	TS plant height
AX-94778187	2D	59.1	74965869	6.199	TS plant height
AX-94470776	2D	74	369482424	6.149	TS plant height
AX-95091790	5D	167.8	562341087	6.112	TS plant height
AX-94382691	5A	48.1	552840578	6.078	TS plant height
AX-94420428	5A	48.1	570938018	6.078	TS plant height
AX-94428215	5A	48.1	570940905	6.078	TS plant height
AX-95653025	2D	66.8	79541175	6.066	TS plant height
AX-95630094	1B	88.8	655798521	5.917	TS plant height
AX-95008533	1A	72.1	497518115	5.667	TS plant height
AX-94637193	5D	167.8	559728770	5.568	TS plant height
AX-95170041	5D	167.8	559922032	5.568	TS plant height
AX-94719104	1B	89.6	291854812	5.498	TS plant height
AX-95631614	2D	61.4	75393723	5.489	TS plant height
AX-95684911	7B	52.2	43882140	5.488	TS plant height
AX-94517269	7B	53	62687164	5.413	TS plant height
AX-94828263	7B	53	62656999	5.413	TS plant height
AX-95078137	5D	167.8	711599014	5.408	TS plant height
AX-94502606	6B	39.8	51349885	5.354	TS plant height
AX-94774610	6A	7.5	14093580	5.237	TS plant height
AX-94608103	4D	111.4	705402108	5.188	TS plant height
AX-94994996	5B	150.2		5.184	TS plant height
AX-95222920	5B	150.2	671192826	5.184	TS plant height
AX-95684773	5B	150.2	671196060	5.184	TS plant height
AX-95094981	7B	52.2	42031949	5.18	TS plant height
AX-95098312	5B	150.2		5.153	TS plant height
AX-94744482	5D	167.8	562094135	5.086	TS plant height
AX-94674675	2A	95.8		5.061	TS plant height
AX-94453026	5A	27	537633985	5.047	TS plant height
AX-95175683	6A	6.7	7731875	5.024	TS plant height
AX-95244644	7B	52.2	44878468	5.018	TS plant height
AX-94420026	5B	24.3	22762614	4.959	TS plant height
AX-94477554	5B	24.3	21752382	4.959	TS plant height
AX-94638827	5B	24.3		4.959	TS plant height
AX-94449644	7B	53	63568794	4.95	TS plant height
AX-94425087	3B	94.8	772399755	4.943	TS plant height
AX-94523488	6B	39.8	51347967	4.942	TS plant height
AX-94800332	5A	53.7	580946540	4.918	TS plant height
AX-94593930	5D	167.8		4.885	TS plant height
AX-94446534	3A	83.1	655635697	4.866	TS plant height
AX-94386025	5D	167.8		4.866	TS plant height
AX-94537094	5A	11	35258899	4.82	TS plant height
AX-94481000	2D	69.1	83854134	4.718	TS plant height
AX-94906790	3B	26.3	10644218	4.714	TS plant height
AX-94832180	5A	18.2		4.708	TS plant height
AX-95146337	3A	100.1	685360117	4.701	TS plant height
AX-94387981	2A	76.2	676238492	4.609	TS plant height
AX-94750740	2A	47.4	44485198	4.578	TS plant height
AX-94467920	2A	76.2	676231976	4.568	TS plant height
AX-94510228	2A	76.2	676232081	4.568	TS plant height
AX-94517432	2A	76.2	676244250	4.568	TS plant height
AX-94860603	2A	70.6	663328932	4.532	TS plant height
AX-95168158	1D	102.3	462203545	4.47	TS plant height
AX-95006353	1A	69.8		4.409	TS plant height
AX-94410643	3A	44.7	39335979	4.399	TS plant height
AX-94734086	2B	145	77522099	4.389	TS plant height
AX-94488630	5B	50.5		4.386	TS plant height
AX-94656550	7D	9.5	15322712	4.381	TS plant height
AX-94757449	7D	9.5	15322921	4.381	TS plant height
AX-94731078	5A	18.2	482119840	4.378	TS plant height
AX-94451941	7B	53	62695411	4.325	TS plant height
AX-94828467	5D	27.9	107584007	4.317	TS plant height
AX-95216277	2D	68.3	82226528	4.243	TS plant height
AX-94470548	2A	64.3		4.239	TS plant height
AX-94398853	2A	103.7		4.236	TS plant height
AX-94837095	5A	53.7		4.226	TS plant height
AX-94944719	6A	121.4		4.219	TS plant height
AX-95164703	2A	64.3	102326218	4.203	TS plant height
AX-94446514	2A	3.1	4168083	4.186	TS plant height
AX-94580415	7B	140.4		4.171	TS plant height
AX-94424669	2A	3.1		4.106	TS plant height
AX-94707091	1A	69.8		4.101	TS plant height
AX-95001123	5A	97.3	673405450	4.084	TS plant height
AX-94676147	5A	98.1	673715262	4.084	TS plant height
AX-94725943	5A	98.1	673709691	4.084	TS plant height
AX-94507547	7B	29.6	76124007	4.079	TS plant height
AX-94641475	2D	59.1	74938318	4.056	TS plant height
AX-94997258	1A	69.8		4.038	TS plant height
AX-95629264	1A	69.8	485357366	4.038	TS plant height
AX-94781354	1D	81	427943603	4.009	TS plant height
Kukri_c75091_220	5A	101.2	679657926	14.817	WA plant height
RAC875_c32639_395	5A	101.2	679489693	14.817	WA plant height
wsnp_Ex_c23795_33033959	5A	101.2	679664843	14.817	WA plant height
TA012412-0412	2A	0.8		9.207	WA plant height
wsnp_Ex_c19516_28481857	2A	0.8	2645923	9.207	WA plant height
wsnp_Ex_c19516_28483751	2A	0.8	2640536	9.207	WA plant height
RFL_Contig174_406	2A	0.8	3113999	7.846	WA plant height
RFL_Contig4849_702	2B	69.9	464290308	7.745	WA plant height
BS00066545_51	2B	69.9	452811170	7.33	WA plant height
wsnp_CAP12_c720_382116	6D	1.6	3445217	7.074	WA plant height
BS00047085_51	6A	7.5	8208650	6.928	WA plant height
Tdurum_contig56431_637	6A	7.5	8002197	6.928	WA plant height
RAC875_c38018_278	2A	69.8	639988422	6.826	WA plant height
RAC875_rep_c105718_304	4D	47		6.823	WA plant height
GENE-1265_290	5A	11	43213519	6.8	WA plant height
BS00099700_51	5A	11	20993277	6.632	WA plant height
RAC875_rep_c105718_585	4D	47		6.527	WA plant height
RAC875_rep_c105718_672	4D	47		6.527	WA plant height
BobWhite_c3714_659	6A	7.5	8002448	6.36	WA plant height
Kukri_c22419_541	2B	66	239854081	6.289	WA plant height
RAC875_rep_c106118_339	5A	11		6.232	WA plant height
IAAV3916	5A	101.2		6.227	WA plant height
wsnp_Ex_c1721_3261986	7B	127.3	701172276	6.107	WA plant height
BS00067584_51	2D	66.8	79416589	6.019	WA plant height
BS00079440_51	2D	66.8	79421656	5.98	WA plant height
wsnp_Ex_c7934_13467335	7B	127.3	701186291	5.89	WA plant height
wsnp_Ra_c12148_19539667	1A	69.8	484335868	5.886	WA plant height
RAC875_c48684_527	7D	87.7	102534139	5.84	WA plant height
BS00074083_51	7B	53	62687149	5.805	WA plant height
Kukri_c10017_833	2B	69.9		5.703	WA plant height
Excalibur_c65830_82	2B	69.9	249370454	5.682	WA plant height
BS00110281_51	4A	153.9	733639091	5.675	WA plant height
BS00110550_51	3A	114.1	697456526	5.65	WA plant height
BobWhite_c1633_643	6B	68.5	668773485	5.645	WA plant height
TA004199-0831	2B	66	239854003	5.628	WA plant height
RFL_Contig3780_644	2A	76.2	676246062	5.534	WA plant height
BS00054881_51	7B	52.2	44623054	5.51	WA plant height
RAC875_c61883_194	2B	69.9	249374753	5.451	WA plant height
wsnp_RFL_Contig3802_4108582	2B	69.9	206854071	5.451	WA plant height
BobWhite_c11539_336	5A	117.7	706540767	5.345	WA plant height
RAC875_c48885_107	5A	117.7	667614239	5.345	WA plant height
RAC875_c48885_142	5A	117.7		5.345	WA plant height
wsnp_Ex_c31830_40573624	5A	11		5.309	WA plant height
IAAV3049	1A	69.8	484332025	5.296	WA plant height
wsnp_Ex_c27940_37101775	1A	69.8	484335455	5.291	WA plant height
Excalibur_c92249_102	6B	68.5		5.269	WA plant height
wsnp_Ex_c2925_5397331	6B	68.5	667954209	5.269	WA plant height
IACX9458	1A	26.1	494105509	5.242	WA plant height
Tdurum_contig54689_646	5A	101.9	684941737	5.208	WA plant height
IAAV872	7B	53		5.207	WA plant height
wsnp_Ex_c3136_5798236	5A	101.9	685537649	5.195	WA plant height
wsnp_Ex_c1137_2182795	1A	26.1	12505477	5.182	WA plant height
Tdurum_contig17712_200	5A	27		5.131	WA plant height
wsnp_Ex_c19519_28487099	5A	27		5.131	WA plant height
Tdurum_contig17712_115	5A	27		5.13	WA plant height
BS00022377_51	2A	76.2	676238477	5.089	WA plant height
BS00039406_51	2A	76.2	676383780	5.089	WA plant height
BS00070004_51	2A	76.2	676244400	5.089	WA plant height
BS00070005_51	2A	76.2	676244235	5.089	WA plant height
BS00080654_51	2A	76.2	676238512	5.089	WA plant height
BS00110587_51	2A	76.2	676232066	5.089	WA plant height
RAC875_c35521_185	2A	76.2	676231961	5.089	WA plant height
RAC875_rep_c69987_930	2A	76.2	676231233	5.089	WA plant height
BS00110586_51	2A	76.2	676232024	5.064	WA plant height
Tdurum_contig48760_112	5A	27		5.05	WA plant height
RAC875_c10636_525	7D	88.5		5.047	WA plant height
RFL_Contig1820_712	7D	88.5	101558919	5.047	WA plant height
wsnp_Ra_c2930_5550811	7D	88.5	101580856	5.047	WA plant height
wsnp_Ra_c2930_5550871	7D	88.5	101580796	5.047	WA plant height
wsnp_Ku_c23598_33524490	2A	0.8	3447394	5.037	WA plant height
BS00022459_51	3A	114.1	697454068	5	WA plant height
Ku_c4823_673	1A	26.1	12411332	4.903	WA plant height
Tdurum_contig28712_225	2B	28.9		4.893	WA plant height
GENE-2673_1010	5A	117.7	706538644	4.879	WA plant height
Kukri_c63259_151	3A	87	669620755	4.876	WA plant height
BS00092542_51	2B	66.8		4.872	WA plant height
BS00011186_51	7B	53	63568792	4.851	WA plant height
Ku_c884_2297	7B	52.2	44623124	4.831	WA plant height
Kukri_c35354_321	7B	52.2	44941911	4.831	WA plant height
BobWhite_c35443_249	6B	68.5	668245564	4.825	WA plant height
BS00022188_51	1D	102.3	462203530	4.687	WA plant height
BS00022896_51	2A	69.8	612845030	4.686	WA plant height
BS00091671_51	2B	66	243363142	4.684	WA plant height
tplb0040e02_1293	2B	66	240318254	4.684	WA plant height
BobWhite_c11808_975	6D	4	7098479	4.611	WA plant height
BS00000905_51	2D	74	369762191	4.603	WA plant height
Ku_c6546_718	2B	66	206752062	4.599	WA plant height
Ra_c23048_474	2B	66	206681430	4.599	WA plant height
RAC875_c46661_184	2B	66	209252960	4.599	WA plant height
RAC875_c46735_674	2B	66		4.599	WA plant height
BS00022245_51	3A	114.1	697456598	4.579	WA plant height
RAC875_c4891_99	6B	68.5	667956689	4.567	WA plant height
Kukri_rep_c69267_496	2B	66		4.553	WA plant height
RAC875_c5080_915	2B	66		4.553	WA plant height
wsnp_Ex_rep_c71116_69944350	2B	66	206117117	4.553	WA plant height
Kukri_c33374_1048	2A	4		4.54	WA plant height
RFL_Contig3674_847	5A	11	19667814	4.539	WA plant height
tplb0021f14_1700	7B	89.2	653889764	4.519	WA plant height
TA002772-0920	5A	11	30116238	4.486	WA plant height
wsnp_Ex_rep_c69526_68472665	5A	11	30116272	4.486	WA plant height
RAC875_c57371_238	6D	2.3	4635414	4.481	WA plant height
RAC875_rep_c118305_446	6D	2.3	105892172	4.481	WA plant height
Excalibur_rep_c115510_314	5A	11	19979241	4.477	WA plant height
Tdurum_contig49187_601	5A	18.2	482375729	4.442	WA plant height
wsnp_Ku_c31419_41152151	7B	52.2	43545238	4.44	WA plant height
Tdurum_contig42584_907	7B	140.4		4.419	WA plant height
Tdurum_contig42584_1134	7B	142	750589055	4.413	WA plant height
CAP7_c9530_138	5A	101.9	685012418	4.405	WA plant height
Kukri_rep_c108604_137	7D	87.7	100276862	4.399	WA plant height
RAC875_c36363_222	4A	150.6		4.36	WA plant height
Tdurum_contig15659_801	2B	139.5		4.334	WA plant height
IACX1441	7B	52.2	42031876	4.302	WA plant height
GENE-4337_558	7B	53	61627549	4.3	WA plant height
Tdurum_contig42584_1100	7B	142		4.291	WA plant height
RAC875_c63545_85	2B	66	244572447	4.269	WA plant height
BS00089894_51	1A	72.1	497522625	4.262	WA plant height
Ra_c105707_788	1A	72.1		4.262	WA plant height
TA005330-0793	6A	120.6	608118822	4.241	WA plant height
BS00067882_51	5A	27	536352734	4.238	WA plant height
D_contig17313_245	2D	9.3	9344557	4.221	WA plant height
Excalibur_c49977_170	3A	40.7	36011626	4.22	WA plant height
BS00031746_51	7B	52.2	43882125	4.192	WA plant height
wsnp_Ex_c9902_16309166	1B	41.3		4.168	WA plant height
Kukri_c65047_76	7B	140.4	750591825	4.168	WA plant height
Kukri_c49927_151	3A	114.1	697250051	4.162	WA plant height
wsnp_Ex_c46274_51831129	7B	52.2	42030190	4.157	WA plant height
Kukri_c60627_74	2D	59.1		4.137	WA plant height
BobWhite_rep_c50145_387	5A	11	26461177	4.11	WA plant height
wsnp_Ex_rep_c71219_70023450	5A	11	26461161	4.11	WA plant height
IAAV7757	1B	41.3		4.098	WA plant height
wsnp_Ra_c21132_30487331	1B	41.3	331423967	4.098	WA plant height
wsnp_Ra_rep_c71101_69119989	7B	52.2	42031285	4.067	WA plant height
IAAV5406	1A	69.8	487311447	4.066	WA plant height
Ku_c8351_2029	1A	69.8	487311497	4.066	WA plant height
Kukri_c52952_315	1A	69.8		4.066	WA plant height
wsnp_Ex_c42282_48900922	1A	69.8	487017128	4.066	WA plant height
wsnp_Ku_c39878_48218985	1A	69.8	487093035	4.066	WA plant height
IAAV6424	2B	86.7	691780616	4.056	WA plant height
BobWhite_c8113_532	2B	66	210259647	4.048	WA plant height
Excalibur_c20459_1081	6A	121.4		4.046	WA plant height
BS00063517_51	2D	59.1	74938316	4.034	WA plant height
wsnp_Ex_c37635_45347415	1B	41.3		4.026	WA plant height
AX-94431840	5A	101.2	679137143	9.189	WA plant height
AX-94502606	6B	39.8	51349885	6.623	WA plant height
AX-94523488	6B	39.8	51347967	6.623	WA plant height
AX-94674675	2A	95.8		6.26	WA plant height
AX-95199834	5A	101.2	498959645	5.83	WA plant height
AX-94421649	2B	69.9	249418689	5.653	WA plant height
AX-95175683	6A	6.7	7731875	5.581	WA plant height
AX-94774610	6A	7.5	14093580	5.53	WA plant height
AX-94611897	2A	66.6	589879838	5.408	WA plant height
AX-95197988	2A	66.6	589879436	5.408	WA plant height
AX-94517269	7B	53	62687164	5.189	WA plant height
AX-94828263	7B	53	62656999	5.189	WA plant height
AX-94398509	6D	1.6	3141405	4.808	WA plant height
AX-94506752	6D	1.6	3137516	4.808	WA plant height
AX-95176310	6D	1.6	3420870	4.808	WA plant height
AX-94860603	2A	70.6	663328932	4.791	WA plant height
AX-95157119	7B	89.2		4.696	WA plant height
AX-94420111	7D	87.7	100284132	4.655	WA plant height
AX-94688812	7D	87.7	100103573	4.642	WA plant height
AX-94689614	7D	87.7		4.642	WA plant height
AX-94451941	7B	53	62695411	4.595	WA plant height
AX-94776946	2A	66.6	589880045	4.583	WA plant height
AX-94404784	2B	68.3	242825368	4.578	WA plant height
AX-94449644	7B	53	63568794	4.573	WA plant height
AX-94537094	5A	11	35258899	4.543	WA plant height
AX-95006353	1A	69.8		4.534	WA plant height
AX-94405934	2B	68.3	239846761	4.505	WA plant height
AX-95107580	2B	68.3		4.505	WA plant height
AX-95232150	2B	68.3	240311150	4.505	WA plant height
AX-94495474	2B	111.3	745580994	4.472	WA plant height
AX-95071189	5A	117.7		4.469	WA plant height
AX-94773648	4D	47	577227615	4.427	WA plant height
AX-94454866	4D	4.6	3612555	4.425	WA plant height
AX-95257633	4D	47		4.368	WA plant height
AX-95096852	7B	89.2		4.302	WA plant height
AX-94728173	4D	47		4.249	WA plant height
AX-94667805	4A	150.6		4.225	WA plant height
AX-95684911	7B	52.2	43882140	4.224	WA plant height
AX-95653025	2D	66.8	79541175	4.181	WA plant height
AX-95168158	1D	102.3	462203545	4.166	WA plant height
AX-94734086	2B	145	77522099	4.159	WA plant height
AX-95094981	7B	52.2	42031949	4.121	WA plant height
AX-94467920	2A	76.2	676231976	4.013	WA plant height
AX-94510228	2A	76.2	676232081	4.013	WA plant height
AX-94517432	2A	76.2	676244250	4.013	WA plant height
AX-94387981	2A	76.2	676238492	4.003	WA plant height
Kukri_c75091_220	5A	101.2	679657926	14.503	YA plant height
RAC875_c32639_395	5A	101.2	679489693	14.503	YA plant height
wsnp_Ex_c23795_33033959	5A	101.2	679664843	14.503	YA plant height
RAC875_rep_c105718_304	4D	47		9.715	YA plant height
RAC875_rep_c105718_585	4D	47		9.194	YA plant height
RAC875_rep_c105718_672	4D	47		9.194	YA plant height
TA012412-0412	2A	0.8		7.738	YA plant height
wsnp_Ex_c19516_28481857	2A	0.8	2645923	7.738	YA plant height
wsnp_Ex_c19516_28483751	2A	0.8	2640536	7.738	YA plant height
RFL_Contig174_406	2A	0.8	3113999	7.616	YA plant height
GENE-1265_290	5A	11	43213519	7.215	YA plant height
wsnp_Ex_c7934_13467335	7B	127.3	701186291	6.858	YA plant height
BobWhite_c1633_643	6B	68.5	668773485	6.834	YA plant height
BS00099700_51	5A	11	20993277	6.769	YA plant height
BobWhite_c11539_336	5A	117.7	706540767	6.596	YA plant height
RAC875_c48885_142	5A	117.7		6.596	YA plant height
wsnp_Ex_c1721_3261986	7B	127.3	701172276	6.57	YA plant height
Excalibur_c92249_102	6B	68.5		6.467	YA plant height
wsnp_Ex_c2925_5397331	6B	68.5	667954209	6.467	YA plant height
RAC875_c48885_107	5A	117.7	667614239	6.437	YA plant height
BS00110281_51	4A	153.9	733639091	6.43	YA plant height
BobWhite_c35443_249	6B	68.5	668245564	6.065	YA plant height
RAC875_rep_c106118_339	5A	11		5.988	YA plant height
Ku_c4823_673	1A	26.1	12411332	5.914	YA plant height
wsnp_Ex_c1137_2182795	1A	26.1	12505477	5.894	YA plant height
GENE-2673_1010	5A	117.7	706538644	5.885	YA plant height
IACX9458	1A	26.1	494105509	5.878	YA plant height
RAC875_c4891_99	6B	68.5	667956689	5.861	YA plant height
wsnp_Ex_c31830_40573624	5A	11		5.706	YA plant height
RFL_Contig3674_847	5A	11	19667814	5.585	YA plant height
wsnp_Ex_rep_c69526_68472665	5A	11	30116272	5.573	YA plant height
BS00074083_51	7B	53	62687149	5.483	YA plant height
BS00067584_51	2D	66.8	79416589	5.448	YA plant height
BS00079440_51	2D	66.8	79421656	5.371	YA plant height
Excalibur_rep_c115510_314	5A	11	19979241	5.369	YA plant height
BS00047085_51	6A	7.5	8208650	5.362	YA plant height
Tdurum_contig56431_637	6A	7.5	8002197	5.362	YA plant height
Tdurum_contig28712_225	2B	28.9		5.329	YA plant height
Tdurum_contig42584_907	7B	140.4		5.32	YA plant height
Kukri_c33374_1048	2A	4		5.205	YA plant height
TA002772-0920	5A	11	30116238	5.103	YA plant height
BS00079664_51	5D	167.8	561796981	5.101	YA plant height
Kukri_c21384_1475	5D	167.8	1280288	5.101	YA plant height
RAC875_c34968_514	5D	167.8	561673668	5.101	YA plant height
Excalibur_c24145_1643	5D	167.8	561796565	5.074	YA plant height
IAAV872	7B	53		5.054	YA plant height
Excalibur_rep_c69526_921	5B	24.3		5.03	YA plant height
Tdurum_contig54917_597	6B	28	32324203	4.935	YA plant height
wsnp_Ex_c24145_33394644	5D	167.8	561796931	4.875	YA plant height
BobWhite_c11808_975	6D	4	7098479	4.837	YA plant height
BS00089894_51	1A	72.1	497522625	4.707	YA plant height
Ra_c105707_788	1A	72.1		4.707	YA plant height
BS00110550_51	3A	114.1	697456526	4.68	YA plant height
BS00025560_51	6A	9.8	9319734	4.657	YA plant height
RFL_Contig1622_1433	6A	14.6	11588573	4.635	YA plant height
RAC875_c6565_129	5B	24.3		4.62	YA plant height
Tdurum_contig42584_1134	7B	142	750589055	4.598	YA plant height
BS00010491_51	5B	24.3		4.597	YA plant height
Excalibur_c3730_546	5B	24.3	30117478	4.597	YA plant height
Excalibur_c4468_654	5B	24.3		4.597	YA plant height
Kukri_c10970_573	5B	24.3	21749358	4.597	YA plant height
RAC875_rep_c111261_94	5B	24.3		4.597	YA plant height
Tdurum_contig48100_260	5B	24.3		4.597	YA plant height
Excalibur_c3730_2098	5B	24.3		4.569	YA plant height
wsnp_Ex_c24145_33394561	5D	167.8	561797014	4.558	YA plant height
BobWhite_c3714_659	6A	7.5	8002448	4.549	YA plant height
Tdurum_contig10580_316	6A	9.8	9319734	4.54	YA plant height
BS00096853_51	6A	9.8	9328127	4.473	YA plant height
BS00054881_51	7B	52.2	44623054	4.465	YA plant height
Tdurum_contig54957_525	6A	7.5	9053186	4.427	YA plant height
RFL_Contig4186_852	3B	94.8	772399740	4.341	YA plant height
GENE-4337_558	7B	53	61627549	4.331	YA plant height
BS00073732_51	3B	44.2	67922454	4.33	YA plant height
Excalibur_c65830_82	2B	69.9	249370454	4.305	YA plant height
TA004947-0758	1B	41.3	355294346	4.291	YA plant height
BS00022459_51	3A	114.1	697454068	4.277	YA plant height
BS00000905_51	2D	74	369762191	4.258	YA plant height
wsnp_Ex_c3136_5798236	5A	101.9	685537649	4.255	YA plant height
RAC875_c48684_527	7D	87.7	102534139	4.21	YA plant height
BS00110642_51	7D	9.5	15322697	4.202	YA plant height
IAAV3916	5A	101.2		4.163	YA plant height
Tdurum_contig59953_282	3B	94.8	772399740	4.151	YA plant height
Kukri_c24642_426	5A	11	32669178	4.137	YA plant height
Excalibur_c74858_243	5B	10.9		4.102	YA plant height
Kukri_c65047_76	7B	140.4	750591825	4.098	YA plant height
RAC875_c10636_525	7D	88.5		4.089	YA plant height
RFL_Contig1820_712	7D	88.5	101558919	4.089	YA plant height
wsnp_Ra_c2930_5550811	7D	88.5	101580856	4.089	YA plant height
wsnp_Ra_c2930_5550871	7D	88.5	101580796	4.089	YA plant height
Excalibur_c30648_924	6B	2.4		4.085	YA plant height
BS00022245_51	3A	114.1	697456598	4.081	YA plant height
BS00066545_51	2B	69.9	452811170	4.058	YA plant height
RFL_Contig4849_702	2B	69.9	464290308	4.039	YA plant height
BS00092631_51	7A	89.8	610929511	4.028	YA plant height
wsnp_Ex_c1146_2200823	7A	89.8	610929511	4.028	YA plant height
RAC875_c61883_194	2B	69.9	249374753	4.026	YA plant height
wsnp_RFL_Contig3802_4108582	2B	69.9	206854071	4.026	YA plant height
Tdurum_contig42584_1100	7B	142		4.026	YA plant height
AX-94431840	5A	101.2	679137143	8.279	YA plant height
AX-94773648	4D	47	577227615	6.891	YA plant height
AX-95257633	4D	47		6.566	YA plant height
AX-94728173	4D	47		6.458	YA plant height
AX-95008533	1A	72.1	497518115	5.634	YA plant height
AX-95199834	5A	101.2	498959645	5.218	YA plant height
AX-94573105	6A	7.5	8252838	5.133	YA plant height
AX-94517269	7B	53	62687164	4.821	YA plant height
AX-94828263	7B	53	62656999	4.821	YA plant height
AX-94580415	7B	140.4		4.782	YA plant height
AX-94871926	6B	68.5	441908108	4.732	YA plant height
AX-94638827	5B	24.3		4.364	YA plant height
AX-94502606	6B	39.8	51349885	4.289	YA plant height
AX-95630094	1B	88.8	655798521	4.258	YA plant height
AX-94421649	2B	69.9	249418689	4.258	YA plant height
AX-94451941	7B	53	62695411	4.233	YA plant height
AX-94387041	5D	167.8		4.227	YA plant height
AX-94674675	2A	95.8		4.172	YA plant height
AX-94543370	5D	167.8	561689865	4.159	YA plant height
AX-95232723	1B	41.3	299652393	4.145	YA plant height
AX-94738836	5D	167.8	561796996	4.105	YA plant height
AX-95071189	5A	117.7		4.082	YA plant height
AX-94719104	1B	89.6	291854812	4.054	YA plant height
AX-94537094	5A	11	35258899	4.039	YA plant height
AX-94420026	5B	24.3	22762614	4.03	YA plant height
AX-94477554	5B	24.3	21752382	4.03	YA plant height
AX-94734086	2B	145	77522099	4.022	YA plant height
AX-95232757	7A	42.2	732355853	4.011	YA plant height

## Sheet: spike dry weight
Marker	Linkage group	genetic position	physical position	(-log10(p)	trait
Tdurum_contig50731_961	5B	122.6	617709959	5.744	AN spike DW
Kukri_c82145_51	5B	131.3	640543418	4.987	AN spike DW
wsnp_Ex_c8019_13598142	5B	132.8	643673841	4.946	AN spike DW
Kukri_c100408_598	5B	107.1		4.928	AN spike DW
RAC875_c21411_162	1A	96.3	444335687	4.765	AN spike DW
wsnp_Ex_c21875_31045200	5B	132.8	643465752	4.702	AN spike DW
Kukri_c10508_755	5B	122.6		4.362	AN spike DW
Excalibur_c9969_98	5B	154.9	678917234	4.34	AN spike DW
Tdurum_contig62213_156	7B	140.4		4.241	AN spike DW
BobWhite_c22036_399	5B	122.6		4.224	AN spike DW
Kukri_c10508_253	5B	122.6	617137883	4.219	AN spike DW
Kukri_c10508_438	5B	122.6	617139943	4.219	AN spike DW
Tdurum_contig57696_133	5B	122.6	617141962	4.219	AN spike DW
Tdurum_contig51105_1538	7B	140.4	744405060	4.208	AN spike DW
Tdurum_contig51105_510	7B	140.4	744402914	4.208	AN spike DW
RAC875_c20041_1062	3B	42.6	60868291	4.18	AN spike DW
wsnp_Ku_c33335_42844594	3B	42.6	60868241	4.18	AN spike DW
GENE-4868_140	5B	154.9	678663719	4.18	AN spike DW
Tdurum_contig62213_423	7B	140.4	31379146	4.134	AN spike DW
Excalibur_c37910_276	5B	154.9	678917491	4.037	AN spike DW
Kukri_rep_c101620_1848	7B	140.4	744402118	4.013	AN spike DW
AX-95150902	5B	2.3	6571628	5.558	AN spike DW
AX-94641470	5B	122.6		4.975	AN spike DW
RAC875_c20041_1062	3B	42.6	60868291	4.983	HD spike DW
wsnp_Ku_c33335_42844594	3B	42.6	60868241	4.983	HD spike DW
Kukri_c100408_598	5B	107.1		4.979	HD spike DW
BS00062618_51	5B	153.3	678515485	4.435	HD spike DW
wsnp_Ra_c8506_14401408	1B	39.7		4.422	HD spike DW
wsnp_Ex_c24145_33394644	5D	167.8	561796931	4.353	HD spike DW
BS00079664_51	5D	167.8	561796981	4.274	HD spike DW
Kukri_c21384_1475	5D	167.8	1280288	4.274	HD spike DW
RAC875_c34968_514	5D	167.8	561673668	4.274	HD spike DW
Excalibur_c24145_1643	5D	167.8	561796565	4.264	HD spike DW
GENE-4337_558	7B	53	61627549	4.24	HD spike DW
wsnp_Ex_c24145_33394561	5D	167.8	561797014	4.067	HD spike DW
BS00074083_51	7B	53	62687149	4.051	HD spike DW
AX-95208619	1B	40.5	145349889	5.345	HD spike DW
AX-94712033	5B	107.1		4.49	HD spike DW
AX-94738836	5D	167.8	561796996	4.414	HD spike DW
AX-94396853	3B	42.6	60868220	4.369	HD spike DW
AX-94517269	7B	53	62687164	4.335	HD spike DW
AX-94828263	7B	53	62656999	4.335	HD spike DW
AX-94387041	5D	167.8		4.317	HD spike DW
AX-95091790	5D	167.8	562341087	4.305	HD spike DW
AX-94543370	5D	167.8	561689865	4.276	HD spike DW
AX-94865364	5B	153.3	678515500	4.218	HD spike DW
AX-95150902	5B	2.3	6571628	4.215	HD spike DW
GENE-4337_558	7B	53	61627549	7.888	TP spike DW
IAAV872	7B	53		7.765	TP spike DW
BS00074083_51	7B	53	62687149	7.542	TP spike DW
RAC875_c60169_200	3B	26.3		6.232	TP spike DW
BS00031746_51	7B	52.2	43882125	6.177	TP spike DW
wsnp_Ex_c46274_51831129	7B	52.2	42030190	6.108	TP spike DW
wsnp_Ra_rep_c71101_69119989	7B	52.2	42031285	6.022	TP spike DW
IACX1441	7B	52.2	42031876	5.95	TP spike DW
wsnp_Ex_c9813_16193536	7B	52.2	41533354	5.907	TP spike DW
wsnp_Ex_c10342_16938528	7B	52.2	41525186	5.848	TP spike DW
wsnp_Ex_c11106_18003332	7B	52.2	41543017	5.848	TP spike DW
wsnp_Ku_c31419_41152151	7B	52.2	43545238	5.337	TP spike DW
GENE-2307_1216	5B	148.7	531888912	5.335	TP spike DW
Ku_c884_2297	7B	52.2	44623124	5.224	TP spike DW
Kukri_c35354_321	7B	52.2	44941911	5.224	TP spike DW
BobWhite_c28090_175	3B	26.3		5.21	TP spike DW
GENE-4824_212	3B	26.3	25275796	5.123	TP spike DW
BS00011186_51	7B	53	63568792	5.049	TP spike DW
BS00054881_51	7B	52.2	44623054	4.973	TP spike DW
BS00032082_51	5B	148.7		4.778	TP spike DW
IACX1947	5B	148.7		4.778	TP spike DW
Ku_c22523_598	5B	148.7	671192811	4.778	TP spike DW
Kukri_c23100_568	5B	148.7	531889484	4.778	TP spike DW
BS00021948_51	5B	150.2	671196045	4.778	TP spike DW
CAP7_c1979_79	5B	150.2	531893182	4.778	TP spike DW
Excalibur_c8168_226	5B	150.2	531888391	4.778	TP spike DW
wsnp_BE446509B_Ta_2_6	5B	150.2	671094699	4.778	TP spike DW
Kukri_c15333_672	7B	52.2		4.734	TP spike DW
RAC875_c54392_94	5B	148.7		4.654	TP spike DW
RFL_Contig174_406	2A	0.8	3113999	4.153	TP spike DW
IAAV5302	3B	71.4	737764537	4.151	TP spike DW
Ra_c14132_2575	3B	71.4	737764587	4.151	TP spike DW
TA012412-0412	2A	0.8		4.045	TP spike DW
wsnp_Ex_c19516_28481857	2A	0.8	2645923	4.045	TP spike DW
wsnp_Ex_c19516_28483751	2A	0.8	2640536	4.045	TP spike DW
GENE-4826_641	7B	52.2	61557731	4.042	TP spike DW
Tdurum_contig10932_375	7B	52.2		4.042	TP spike DW
BobWhite_c23074_304	7B	53		4.042	TP spike DW
AX-94517269	7B	53	62687164	6.875	TP spike DW
AX-94828263	7B	53	62656999	6.875	TP spike DW
AX-94674675	2A	95.8		5.834	TP spike DW
AX-94393211	3B	26.3	22860781	5.772	TP spike DW
AX-95684911	7B	52.2	43882140	5.746	TP spike DW
AX-95094981	7B	52.2	42031949	5.397	TP spike DW
AX-94823072	7B	52.2	41525251	5.148	TP spike DW
AX-95197065	3B	26.3	558925029	5.105	TP spike DW
AX-94451941	7B	53	62695411	4.981	TP spike DW
AX-94994996	5B	150.2		4.739	TP spike DW
AX-95222920	5B	150.2	671192826	4.739	TP spike DW
AX-95684773	5B	150.2	671196060	4.739	TP spike DW
AX-95098312	5B	150.2		4.733	TP spike DW
AX-94449644	7B	53	63568794	4.536	TP spike DW
AX-94749649	7B	52.2		4.246	TP spike DW
AX-94996044	7A	5.7	11439720	4.162	TP spike DW
AX-94433183	7B	52.2	44623069	4.133	TP spike DW
AX-94400790	7B	52.2	44878434	4.119	TP spike DW
AX-95179256	7B	52.2	44623139	4.119	TP spike DW
AX-94987574	7A	5.7	10902191	4.07	TP spike DW
AX-94619650	7A	5.7	12546843	4.003	TP spike DW
wsnp_Ex_c8360_14085858	3B	6.9	5953163	5.183	YA spike DW
CAP7_c4064_162	5A	107.5	689916879	4.518	YA spike DW
AX-94865364	5B	153.3	678515500	4.097	YA spike DW

## Sheet: spike length
Marker	Linkage group	genetic position	physical position	(-log10(p)	trait
Tdurum_contig50731_961	5B	122.6	617709959	8.409	AN spike length
GENE-2970_274	5B	122.6	617820713	7.256	AN spike length
Excalibur_c1830_620	5B	122.6	612675764	5.515	AN spike length
BS00029348_51	5B	154.9	678659569	5.229	AN spike length
Kukri_c100408_598	5B	107.1		5.206	AN spike length
BS00010093_51	6B	48.3	115088360	5.086	AN spike length
wsnp_Ex_c17349_26035281	6B	48.3	204547438	5.086	AN spike length
BS00062618_51	5B	153.3	678515485	5.063	AN spike length
BobWhite_c686_387	6B	47.5	168464968	5.059	AN spike length
Excalibur_c3810_186	6B	48.3	207163173	5.044	AN spike length
IAAV6675	6B	48.3		5.044	AN spike length
Kukri_c66290_127	6B	48.3	207110102	5.044	AN spike length
Ra_c10469_616	6B	48.3	201791063	5.044	AN spike length
wsnp_Ex_c43809_50018316	6B	48.3	207927948	5.044	AN spike length
wsnp_RFL_Contig3943_4376736	6B	48.3		5.044	AN spike length
Ra_c2253_1271	6A	33.4	16566932	5.014	AN spike length
BS00058305_51	6B	48.3	201790417	4.908	AN spike length
wsnp_Ex_c18669_27544717	6B	47.5	168464918	4.873	AN spike length
Ra_c17795_425	6B	48.3	201791999	4.846	AN spike length
IACX9279	6B	47.5	166595151	4.819	AN spike length
wsnp_Ex_c25505_34771897	6B	47.5		4.509	AN spike length
Kukri_rep_c69660_52	6B	48.3	185673710	4.385	AN spike length
RAC875_c2253_1255	6A	33.4	16566948	4.332	AN spike length
wsnp_Ex_c9763_16125630	6A	33.4		4.332	AN spike length
Kukri_c10377_88	6A	33.4		4.309	AN spike length
RAC875_c2253_238	6A	33.4		4.309	AN spike length
tplb0057e06_1607	6A	33.4		4.309	AN spike length
TA002706-2669	6B	48.3	185674381	4.266	AN spike length
Jagger_c2047_362	2A	64.3	70984324	4.221	AN spike length
Ku_c57425_413	2A	64.3		4.2	AN spike length
Excalibur_c44109_144	6B	48.3		4.192	AN spike length
GENE-4050_57	6A	33.4		4.179	AN spike length
BS00022896_51	2A	69.8	612845030	4.057	AN spike length
BobWhite_c21482_192	5B	127.3	631029008	4.039	AN spike length
AX-94641470	5B	122.6		6.27	AN spike length
AX-95138710	2D	74.8	445894333	4.711	AN spike length
AX-95175683	6A	6.7	7731875	4.619	AN spike length
AX-94498228	6B	49	191527561	4.596	AN spike length
AX-94774610	6A	7.5	14093580	4.585	AN spike length
AX-94491235	6B	49		4.517	AN spike length
AX-94712033	5B	107.1		4.452	AN spike length
AX-95683819	6B	48.3	168464983	4.437	AN spike length
AX-94397464	6B	49	212417339	4.413	AN spike length
AX-94865364	5B	153.3	678515500	4.335	AN spike length
AX-94400797	2A	64.3	72931279	4.265	AN spike length
AX-94418111	6B	49	141859620	4.264	AN spike length
AX-94427894	6B	49		4.249	AN spike length
AX-95150962	5B	122.6		4.232	AN spike length
AX-94381449	2A	64.3	72747207	4.167	AN spike length
AX-94933359	6B	48.3	81664568	4.112	AN spike length
AX-95008533	1A	72.1	497518115	4.079	AN spike length
AX-95089337	6B	49	140724928	4.022	AN spike length
AX-95150902	5B	2.3	6571628	4.013	AN spike length
AX-94821607	5B	128.1	634993459	4.013	AN spike length
AX-94875204	1A	62.6	382877220	4.276	GA spike length
AX-94865364	5B	153.3	678515500	4.136	GA spike length
Tdurum_contig50731_961	5B	122.6	617709959	8.417	HD spike length
GENE-2970_274	5B	122.6	617820713	7.443	HD spike length
Kukri_c100408_598	5B	107.1		6.445	HD spike length
Excalibur_c1830_620	5B	122.6	612675764	6.331	HD spike length
BS00029348_51	5B	154.9	678659569	6.263	HD spike length
BS00010093_51	6B	48.3	115088360	6.218	HD spike length
wsnp_Ex_c17349_26035281	6B	48.3	204547438	6.218	HD spike length
Excalibur_c3810_186	6B	48.3	207163173	6.136	HD spike length
IAAV6675	6B	48.3		6.136	HD spike length
Kukri_c66290_127	6B	48.3	207110102	6.136	HD spike length
Ra_c10469_616	6B	48.3	201791063	6.136	HD spike length
wsnp_Ex_c43809_50018316	6B	48.3	207927948	6.136	HD spike length
wsnp_RFL_Contig3943_4376736	6B	48.3		6.136	HD spike length
BS00062618_51	5B	153.3	678515485	6.074	HD spike length
Ra_c17795_425	6B	48.3	201791999	6.012	HD spike length
BobWhite_c686_387	6B	47.5	168464968	6.011	HD spike length
BS00058305_51	6B	48.3	201790417	5.962	HD spike length
IACX9279	6B	47.5	166595151	5.794	HD spike length
wsnp_Ex_c18669_27544717	6B	47.5	168464918	5.741	HD spike length
RAC875_c8642_231	5A	114.5		5.597	HD spike length
BS00029869_51	5B	96.2	554212676	5.251	HD spike length
Ku_c11429_519	5B	96.2	554212757	5.251	HD spike length
Kukri_c6113_189	5B	96.2	554822400	5.25	HD spike length
Kukri_rep_c69276_59	5B	96.2		5.25	HD spike length
wsnp_Ex_c8322_14030310	5B	96.2	554212626	5.25	HD spike length
wsnp_Ex_c13485_21225504	5B	99.3	562970366	5.14	HD spike length
wsnp_Ex_c25505_34771897	6B	47.5		5.112	HD spike length
Tdurum_contig11439_387	5B	96.2	552924014	5.047	HD spike length
BobWhite_c23903_443	5B	93	548427928	4.962	HD spike length
Excalibur_rep_c113786_110	5B	112.5	594875852	4.942	HD spike length
CAP11_c991_160	6B	55.2	577184221	4.823	HD spike length
RAC875_c10819_636	5B	122.6	619186511	4.743	HD spike length
BobWhite_c21482_192	5B	127.3	631029008	4.728	HD spike length
Kukri_c10508_253	5B	122.6	617137883	4.725	HD spike length
Kukri_c10508_438	5B	122.6	617139943	4.725	HD spike length
Tdurum_contig57696_133	5B	122.6	617141962	4.725	HD spike length
BobWhite_c22036_399	5B	122.6		4.703	HD spike length
BS00005860_51	5B	109.4	587344583	4.692	HD spike length
Excalibur_c1693_225	6B	47.5	154508963	4.563	HD spike length
Kukri_c10508_755	5B	122.6		4.539	HD spike length
Ra_c2253_1271	6A	33.4	16566932	4.51	HD spike length
wsnp_Ex_c45348_51169164	6B	48.3		4.497	HD spike length
wsnp_Ex_c6466_11234080	6B	49	229522328	4.487	HD spike length
Kukri_rep_c69660_52	6B	48.3	185673710	4.485	HD spike length
TA002706-2669	6B	48.3	185674381	4.465	HD spike length
wsnp_JD_c6562_7716133	5B	122.6	620018264	4.426	HD spike length
BS00065029_51	5B	122.6	620019412	4.396	HD spike length
Excalibur_c91980_139	6B	47.5		4.393	HD spike length
Ku_c57425_413	2A	64.3		4.352	HD spike length
Jagger_c2047_362	2A	64.3	70984324	4.34	HD spike length
Kukri_c30643_112	5B	96.2	554821608	4.335	HD spike length
BS00107795_51	6B	47.5	156267553	4.306	HD spike length
wsnp_Ex_c5058_8981554	6B	47.5	181100535	4.304	HD spike length
wsnp_Ex_c11070_17950604	5B	122.6		4.298	HD spike length
wsnp_Ra_c24962_34524602	6B	49		4.293	HD spike length
Excalibur_c3259_379	6B	47.5	155549737	4.258	HD spike length
RAC875_c30027_381	6B	47.5		4.242	HD spike length
RAC875_c22549_1037	6B	47.5		4.237	HD spike length
Excalibur_c44109_144	6B	48.3		4.222	HD spike length
RAC875_c49291_156	5B	122.6	620018434	4.177	HD spike length
BobWhite_c17845_132	5B	127.3	631026775	4.17	HD spike length
wsnp_Ra_c57648_59682822	6B	47.5	181102991	4.138	HD spike length
BS00047254_51	6B	49	229522351	4.1	HD spike length
BobWhite_c26504_163	6B	47.5	156219049	4.075	HD spike length
wsnp_JD_rep_c63108_40258378	6B	49	229209501	4.064	HD spike length
Kukri_c10016_369	5B	105.6	581146447	4.051	HD spike length
Kukri_c3018_865	6B	47.5	156271137	4.017	HD spike length
RAC875_c14852_2171	6B	47.5	156267554	4.017	HD spike length
Tdurum_contig48760_112	5A	27		4.003	HD spike length
AX-94641470	5B	122.6		6.742	HD spike length
AX-94712033	5B	107.1		5.368	HD spike length
AX-94865364	5B	153.3	678515500	5.246	HD spike length
AX-94655148	5B	122.6		5.145	HD spike length
AX-94498228	6B	49	191527561	5.121	HD spike length
AX-94491235	6B	49		5.027	HD spike length
AX-95150962	5B	122.6		5.019	HD spike length
AX-94397464	6B	49	212417339	4.887	HD spike length
AX-95683819	6B	48.3	168464983	4.839	HD spike length
AX-94427894	6B	49		4.823	HD spike length
AX-94418111	6B	49	141859620	4.677	HD spike length
AX-95078982	1B	91.2	658482860	4.645	HD spike length
AX-94419771	6B	49	115085705	4.566	HD spike length
AX-95175683	6A	6.7	7731875	4.539	HD spike length
AX-95629890	6B	44.4	176403347	4.47	HD spike length
AX-95089337	6B	49	140724928	4.434	HD spike length
AX-95164703	2A	64.3	102326218	4.405	HD spike length
AX-95000860	7B	129.6	708115331	4.404	HD spike length
AX-95138710	2D	74.8	445894333	4.398	HD spike length
AX-94774610	6A	7.5	14093580	4.39	HD spike length
AX-94440654	5B	96.2	554212691	4.374	HD spike length
AX-94933359	6B	48.3	81664568	4.29	HD spike length
AX-94470776	2D	74	369482424	4.27	HD spike length
AX-94990366	6B	48.3	159372470	4.162	HD spike length
AX-94821607	5B	128.1	634993459	4.15	HD spike length
AX-94814333	6B	48.3	98043304	4.125	HD spike length
AX-95251482	6B	48.3	155547259	4.013	HD spike length
Tdurum_contig50731_961	5B	122.6	617709959	7.317	TP spike length
BS00062618_51	5B	153.3	678515485	6.635	TP spike length
GENE-2970_274	5B	122.6	617820713	6.582	TP spike length
BS00029348_51	5B	154.9	678659569	5.912	TP spike length
Jagger_c2047_362	2A	64.3	70984324	5.184	TP spike length
Ku_c57425_413	2A	64.3		5.17	TP spike length
Kukri_c100408_598	5B	107.1		4.861	TP spike length
CAP11_c991_160	6B	55.2	577184221	4.803	TP spike length
Excalibur_c1830_620	5B	122.6	612675764	4.674	TP spike length
Excalibur_rep_c113786_110	5B	112.5	594875852	4.603	TP spike length
BS00010573_51	5B	108.7		4.538	TP spike length
wsnp_Ex_c11265_18216936	5B	109.4	587344602	4.538	TP spike length
Kukri_rep_c105243_341	6B	49		4.421	TP spike length
BobWhite_c23903_443	5B	93	548427928	4.404	TP spike length
Tdurum_contig77234_467	6B	49	469285443	4.196	TP spike length
Excalibur_c15335_197	6B	49		4.156	TP spike length
BS00000905_51	2D	74	369762191	4.048	TP spike length
BobWhite_c4905_267	5B	125		4.014	TP spike length
AX-95138710	2D	74.8	445894333	6.284	TP spike length
AX-94865364	5B	153.3	678515500	6.126	TP spike length
AX-94641470	5B	122.6		5.535	TP spike length
AX-94470776	2D	74	369482424	4.689	TP spike length
AX-95236028	7B	76.4	607315554	4.631	TP spike length
AX-94492006	4A	160.3		4.361	TP spike length
AX-94400797	2A	64.3	72931279	4.287	TP spike length
AX-94603664	2A	64.3	72170737	4.23	TP spike length
AX-94562058	6B	55.2		4.225	TP spike length
AX-94675270	4A	161.8	708479377	4.216	TP spike length
AX-94821607	5B	128.1	634993459	4.199	TP spike length
AX-94381449	2A	64.3	72747207	4.189	TP spike length
AX-94712033	5B	107.1		4.011	TP spike length
AX-94645277	2B	39.5	44915628	4.15	TS spike length
Excalibur_c96921_206	3A	118.7	700945970	5.705	WA spike length
BS00110564_51	3A	108.7	691106943	5.469	WA spike length
Excalibur_c23304_353	5B	96.2		4.575	WA spike length
TA005330-0793	6A	120.6	608118822	4.547	WA spike length
wsnp_Ex_c44737_50715462	5B	96.2	553352538	4.465	WA spike length
RAC875_c2105_740	5B	96.2	555011174	4.406	WA spike length
wsnp_Ex_c56866_58816359	5B	96.2		4.406	WA spike length
BobWhite_c3995_536	5B	96.2		4.391	WA spike length
wsnp_Ex_c5155_9140608	5B	97.8	558625387	4.371	WA spike length
RAC875_c94973_396	5B	96.2	553262721	4.334	WA spike length
wsnp_Ku_rep_c104021_90610162	5B	96.2	551805211	4.301	WA spike length
Ex_c29928_1020	5B	95.4		4.211	WA spike length
wsnp_Ex_c54092_57099525	5B	95.4	551331667	4.211	WA spike length
BS00000137_51	5B	96.2	551663049	4.148	WA spike length
BS00021971_51	5B	96.2	551659214	4.148	WA spike length
wsnp_Ex_c30185_39132025	5B	96.2		4.148	WA spike length
BS00022017_51	5B	96.2	551662590	4.092	WA spike length
AX-94575685	5B	96.2		5.124	WA spike length
AX-94427458	5B	96.2		4.913	WA spike length
AX-94498619	3A	108.7	691106958	4.299	WA spike length
AX-94717904	5B	97.8	558625452	4.256	WA spike length
AX-94534199	5B	96.2	554820222	4.162	WA spike length
AX-94479553	3A	118.7	700811354	4.062	WA spike length
AX-94904064	5B	96.2	551805235	4.014	WA spike length
BS00062618_51	5B	153.3	678515485	6.771	YA spike length
BS00029348_51	5B	154.9	678659569	5.764	YA spike length
Tdurum_contig50731_961	5B	122.6	617709959	5.157	YA spike length
Ku_c884_791	7D	83.9	44624721	4.292	YA spike length
wsnp_Ex_c20169_29215401	2B	72.2	553628591	4.098	YA spike length
D_contig07330_330	7D	83.9	92441199	4.002	YA spike length
AX-94865364	5B	153.3	678515500	7.429	YA spike length
AX-94641470	5B	122.6		5.099	YA spike length
AX-94880704	5B	152.6		4.254	YA spike length

## Sheet: tiller dry weight
Marker	Linkage group	genetic position	physical position	(-log10(p)	trait
Kukri_c41943_535	1A	26.1		4.051	AN tiller DW
AX-94603664	2A	64.3	72170737	4.287	AN tiller DW
AX-94530393	5B	158.7	545446809	4.051	AN tiller DW
Kukri_c67054_123	5B	158.7	684612598	4.133	GA tiller DW
AX-94775747	1B	58.8		4.247	TP tiller DW
IACX1216	2A	64.3	75138880	4.399	TS tiller DW
RAC875_c13116_943	2A	64.3		4.467	TS tiller DW
BS00036766_51	2A	64.3	74107854	4.752	TS tiller DW
BS00066978_51	2A	64.3	74788499	4.753	TS tiller DW
Excalibur_c3108_5476	2A	64.3	74968046	4.768	TS tiller DW
TA005222-0574	2A	64.3	75291467	4.785	TS tiller DW
Tdurum_contig5311_112	2A	64.3	75506640	4.836	TS tiller DW
Excalibur_c15733_252	2A	64.3		4.922	TS tiller DW
Excalibur_rep_c111743_194	2A	64.3	74789564	4.922	TS tiller DW
Kukri_c47534_1509	2A	64.3		4.922	TS tiller DW
RAC875_c13116_116	2A	64.3		4.922	TS tiller DW
RAC875_c13116_541	2A	64.3		4.922	TS tiller DW
RAC875_c20700_853	2A	64.3	74877814	4.922	TS tiller DW
Tdurum_contig48302_532	2A	64.3	74788492	4.922	TS tiller DW
Tdurum_contig48302_539	2A	64.3	74788499	4.922	TS tiller DW
Tdurum_contig5311_67	2A	64.3	75292083	4.922	TS tiller DW
Tdurum_contig82812_213	2A	64.3	75316383	4.922	TS tiller DW
Tdurum_contig9731_121	2A	64.3	74164456	4.922	TS tiller DW
Excalibur_c37649_125	2A	64.3	114045475	6.554	TS tiller DW
wsnp_Ex_c21875_31045200	5B	132.8	643465752	4.018	TS tiller DW
wsnp_Ex_c8019_13598142	5B	132.8	643673841	4.113	TS tiller DW
AX-94889188	2A	64.3	74788507	5.428	TS tiller DW
AX-94470009	2A	64.3	74164471	5.091	TS tiller DW
AX-95220772	2A	64.3		5.091	TS tiller DW
AX-95659202	2A	64.3	74877829	5.091	TS tiller DW
AX-94422068	2A	64.3		4.911	TS tiller DW
AX-94587617	2A	21.2	32338864	4.457	TS tiller DW
AX-94413646	3B	26.3	23946008	4.065	TS tiller DW
AX-94624570	3B	26.3	23957527	4.008	TS tiller DW
Kukri_c67054_123	5B	158.7	684612598	5.439	WA tiller DW
Excalibur_c78724_434	5B	158.7	684762878	4.457	YA tiller DW
BS00069417_51	5B	158.7	685069747	4.564	YA tiller DW
Kukri_c67054_123	5B	158.7	684612598	5.432	YA tiller DW
AX-94530393	5B	158.7	545446809	4.176	YA tiller DW

## Sheet: grain number per spikelet
Marker	Linkage group	genetic position	physical position	(-log10(p)	trait
wsnp_Ex_c35073_43285821	3A	61.4	565357032		grain A
wsnp_Ex_c18637_27508578	3A	61.4	557959517		grain A
GENE-1606_307	3A	60.6			grain A
RAC875_c67309_634	3A	61.4	565794632		grain A
BS00037537_51	3A	61.4			grain A
GENE-1469_196	3A	59.8	421318872		grain A
wsnp_Ex_c12871_20400823	3A	59.8	564944266		grain A
wsnp_Ex_c11807_18960045	3A	61.4	564943873		grain A
RAC875_c2786_1097	3A	61.4	564943923		grain A
wsnp_Ex_c47763_52874806	3A	61.4	564942405		grain A
wsnp_Ex_c12269_19597415	3A	61.4	558884599		grain A
Ra_c38505_544	3A	61.4	558890611		grain A
wsnp_Ra_c10669_17515792	3A	60.6	533073351		grain A
wsnp_Ex_c2331_4369782	3A	59	533069789		grain A
RAC875_c842_1516	3A	60.6	532934685		grain A
wsnp_JD_c3034_4017676	3A	60.6	532934635		grain A
wsnp_Ex_c763_1503467	3A	59.8			grain A
Kukri_c6288_364	3A	61.4			grain A
RAC875_c19138_402	3A	61.4			grain A
wsnp_RFL_Contig4734_5671036	3A	61.4			grain A
BS00026622_51	7A	113.6	674272175		grain A
wsnp_JD_c20555_18262260	7A	113.6	674276749		grain A
wsnp_JD_c20555_18262317	7A	113.6	674276806		grain A
RAC875_c19111_628	7A	113.6	674277055		grain A
wsnp_Ex_c3611_6599309	7A	113.6	675113102		grain A
tplb0025b13_2687	1D	3.4	3386886		grain A;survival A
Excalibur_c12254_2003	1D	3.4	578892		grain A;survival A
Ku_c1638_552	3A	61.4			grain A;survival A
Excalibur_c18089_1116	3A	59.8	565773621		grain A;survival A
BobWhite_c1201_384	7A	110.6	670780714		grain A;survival A
RAC875_c37085_317	7A	110.6	670245121		grain A;survival A
JD_c149_1700	7A	110.6			grain A;survival A
Kukri_c24408_743	7A	110.6			grain A;survival A
GENE-4953_139	7A	81.9	220286060		grain A;survival A;floret primordia loss A
wsnp_Ex_c21129_30256617	6A	120.6	608074487		grain B
RAC875_c13595_669	6A	120.6			grain B
wsnp_Ku_c4615_8326355	7A	13.4	32019012		grain C
RFL_Contig2765_669	6A	115.6	604884337		grain C
RAC875_c48687_449	6A	115.6	605103213		grain C;grain average
BobWhite_rep_c51132_85	6A	115.6			grain C;grain average
IAAV6895	6A	115.6	456664298		grain C;grain average
wsnp_CAP12_rep_c4048_1842112	6A	118.3	606767917		grain C;grain average
RFL_Contig3175_749	6A	115.6			grain C;grain average
wsnp_CAP12_c1663_836753	6A	115.6	604887172		grain C;grain average;survival C
wsnp_Ex_c749_1472258	6A	120.6	608967853		WA leaf area
tplb0037a05_913	6A	120.6	608092976		WA leaf area
BS00094893_51	6A	120.6	608969449		WA leaf area
AX-94507018	6A	121.4	609169329		WA main DW
AX-94944719	6A	121.4			WA main DW
AX-94710098	6A	122.2	613957462		AN main DW
TA005330-0793	6A	120.6	608118822		TS plant height
Kukri_c1468_1748	6A	120.6	609004582		TS plant height
TA005330-0793	6A	120.6	608118822		WA plant height
AX-94944719	6A	121.4			TS plant height
Excalibur_c20459_1081	6A	121.4			WA plant height
TA005330-0793	6A	120.6	608118822		WA spike length

## Sheet: grain yield
Marker	Linkage group	genetic position	physical position	(-log10(p)	trait
AX-94398509	6D	1.6	3141405	4.00155	grain yield in field
AX-94506752	6D	1.6	3137516	4.00155	grain yield in field
AX-95176310	6D	1.6	3420870	4.00155	grain yield in field
