# Supplementary material for: Genome‐wide association analyses of plant growth traits during the stem elongation phase in wheat
Source: Plant Biotechnol J. 2018 Aug 19;16(12):2042–52. doi: 10.1111/pbi.12937 (PMC6230955; doi:10.1111/pbi.12937)
Supplement: Supplementary file 4 — Data S2 The allelic variants of Rht‐D1 and Ppd‐D1 on plant growth traits. [file PBI-16-2042-s001.xlsx]

## Sheet: Rht
Dwarf allele	tall allele	genotype!	AN	HD	TP	YA	GA	WA	TS		genotype!	AN	HD	TP	YA	GA		genotype!	AN	HD	TP	YA	GA	WA	TS		genotype!	AN	HD	TP	YA	GA	WA	TS		genotype!	AN	HD	TP	YA	GA	WA	TS		genotype!	AN	HD	TP	YA
1		GW0001	178.6	139.7	183	156.3	204.1	171.8	98.37	leaf area	GW0001	0.6136	0.4574	0.281	0.0889	0.01827	spike DW	GW0001	0.7433	0.5733	0.64	0.6633	0.68	0.62	0.28	leaf DW	GW0001	68.13	47.37	46.6	45.03	36.5	29.87	16.83	plant height	GW0001	2.47	1.647	1.583	1.5	1.3	1.113	0.4467	main DW	GW0001	7.38	3.987	3.357	2.64
1		GW0006	107.1	93.3	126.2	138.3	155.7	161.1	95.1	leaf area	GW0006	0.8789	0.3968	0.2407	0.1082	0.05477	spike DW	GW0006	0.6167	0.5267	0.6367	0.63	0.7233	0.525	0.3467	leaf DW	GW0006	69.37	56.6	48.4	45.57	41.07	25.15	19.07	plant height	GW0006	2.573	1.95	1.997	1.92	1.713	0.92	0.5567	main DW	GW0006	11.12	*	*	6.46
1		GW0011	117.4	123.8	147.6	133.2	151.4	106.4	44.53	leaf area	GW0011	0.503	0.3855	0.2677	0.1771	0.0475	spike DW	GW0011	0.4667	0.4933	0.4567	0.5367	0.4633	0.4167	0.1667	leaf DW	GW0011	59.4	45.5	39.97	40.1	35.13	25.97	16.57	plant height	GW0011	1.583	1.457	1.19	1.19	1.073	0.757	0.28	main DW	GW0011	2.64	2.64	1.733	2.227
1		GW0012	120	128.3	140	139.7	149.2	146.5	55.73	leaf area	GW0012	0.7807	0.4708	0.2771	0.1282	0.03727	spike DW	GW0012	0.64	0.55	0.5267	0.5067	0.54	0.52	0.1867	leaf DW	GW0012	68.5	45.47	44.37	42.1	33.93	26.83	16.37	plant height	GW0012	2.32	1.6	1.54	1.25	1.077	0.92	0.3033	main DW	GW0012	7.467	4.243	3.45	2.237
1		GW0014	151.2	189.2	179.8	168.4	199.3	129.1	64.55	leaf area	GW0014	0.613	0.4138	0.2672	0.1385	0.02943	spike DW	GW0014	0.6967	0.7133	0.6333	0.6133	0.6267	0.49	0.27	leaf DW	GW0014	55.93	48.13	43.97	43.57	37.67	29.87	17.05	plant height	GW0014	2.027	1.757	1.537	1.453	1.25	0.917	0.42	main DW	GW0014	4.297	2.503	2.073	1.7
1		GW0017	115.8	150.6	156.6	185.9	162.1	117	93.2	leaf area	GW0017	0.8684	0.6776	0.3118	0.1926	0.05383	spike DW	GW0017	0.6133	0.7367	0.6667	0.745	0.6467	0.5233	0.3433	leaf DW	GW0017	55.37	60.17	50.7	47.8	40.5	26.17	17.43	plant height	GW0017	2.317	2.347	1.937	2.08	1.57	1.137	0.5767	main DW	GW0017	5.733	4.807	2.867	2.85
1		GW0018	147.3	154.2	160.7	141.6	154.7	*	62.83	leaf area	GW0018	0.8294	0.4688	0.2408	0.0479	*	spike DW	GW0018	0.56	0.5567	0.6167	0.5233	0.51	*	0.2167	leaf DW	GW0018	64.47	36	39.1	30.87	25.3	*	17.13	plant height	GW0018	1.82	1.33	1.38	0.957	0.87	*	0.3267	main DW	GW0018	2.947	2.15	1.617	1.41
1		GW0019	185.9	180.2	180	186.2	188	190.5	101.67	leaf area	GW0019	0.7008	0.4414	0.311	0.0993	0.0228	spike DW	GW0019	0.72	0.6967	0.74	0.68	0.64	0.61	0.3467	leaf DW	GW0019	53.37	50.5	43.57	37.9	35.3	26.2	15.87	plant height	GW0019	2.083	1.723	1.65	1.353	1.17	0.985	0.56	main DW	GW0019	5.317	3.033	3.18	2.567
1		GW0022	102.4	159.6	166.5	152.4	161	169.9	91.1	leaf area	GW0022	1.3047	0.3498	0.2101	0.0943	0.0238	spike DW	GW0022	0.5467	0.66	0.69	0.6167	0.68	0.65	0.3333	leaf DW	GW0022	69.67	49.93	40.17	39.1	38.8	28.7	18.47	plant height	GW0022	2.267	1.77	1.6	1.31	1.3	1.177	0.5167	main DW	GW0022	7.393	2.983	2.15	2.23
1		GW0023	143.8	149.7	171.9	157.3	196	145.8	122.47	leaf area	GW0023	0.8105	0.4036	0.2746	0.1257	0.04007	spike DW	GW0023	0.7633	0.695	0.74	0.76	0.78	0.58	0.43	leaf DW	GW0023	68.27	47.85	45.25	45.97	37.97	24.3	17.67	plant height	GW0023	2.537	1.745	1.745	1.973	1.583	1.165	0.68	main DW	GW0023	5.673	2.635	1.625	2.9
1		GW0025	85.1	117.8	132.1	172.5	147.8	151.1	116.95	leaf area	GW0025	1.1694	0.5739	0.2894	0.0527	0.0233	spike DW	GW0025	0.46	0.59	0.6667	0.72	0.3967	0.5567	0.38	leaf DW	GW0025	67	61	52.93	43.15	37.1	27.9	20.67	plant height	GW0025	2.305	2.17	2.163	1.845	1.25	0.99	0.68	main DW	GW0025	11.17	6.61	5.857	3.72
1		GW0026	*	*	158.3	80.4	170.1	144.9	*	leaf area	GW0026	*	*	0.3947	0.1207	0.044	spike DW	GW0026	*	*	0.85	0.68	0.49	0.745	0.49	leaf DW	GW0026	*	*	57.5	44.4	46.25	29.83	21.3	plant height	GW0026	*	*	*	2.57	2.32	*	0.97	main DW	GW0026	*	*	*	*
1		GW0027	120.5	138.7	141.4	135.2	129.1	152.7	100.1	leaf area	GW0027	0.5612	0.4638	0.2721	0.1235	0.0225	spike DW	GW0027	0.5367	0.5967	0.6167	0.57	0.5367	0.57	0.3367	leaf DW	GW0027	54	55.7	47.53	44.1	36.5	27.1	18.83	plant height	GW0027	1.807	1.63	1.637	1.5	1.047	1.007	0.51	main DW	GW0027	4.61	3.053	2.427	2.353
1		GW0030	109.7	165.1	141.1	166.5	181.8	174.3	90.63	leaf area	GW0030	0.8009	0.5066	0.2761	0.2229	0.0286	spike DW	GW0030	0.5867	0.7433	0.6233	0.79	0.8267	0.62	0.3267	leaf DW	GW0030	64.57	45.9	45.57	39.25	35.07	25.1	18.9	plant height	GW0030	2.25	1.91	1.693	2.075	1.667	1.21	0.5267	main DW	GW0030	8.255	4.68	4.71	3.715
1		GW0033	117.2	132.6	93.9	99.3	103	122.8	103	leaf area	GW0033	0.7353	0.4202	0.2085	0.0871	0.02793	spike DW	GW0033	0.6	0.5567	0.45	0.555	0.5367	0.6233	0.4233	leaf DW	GW0033	66.1	55.43	40.7	42.3	36.4	28.6	14.17	plant height	GW0033	2.327	2.027	1.573	1.645	1.5	1.367	0.7	main DW	GW0033	4.61	3.79	3.75	2.815
1		GW0037	75.8	101.9	98.3	114.3	83.9	83.6	61.7	leaf area	GW0037	0.5363	0.3816	0.243	0.0884	0.02495	spike DW	GW0037	0.4	0.42	0.53	0.57	0.425	0.3867	0.2467	leaf DW	GW0037	71.5	49.93	45.17	44.03	33.1	24.17	16.13	plant height	GW0037	1.53	1.543	1.737	1.523	1.065	0.84	0.4133	main DW	GW0037	5.093	5.153	3.44	2.947
1		GW0042	76.2	100	99.9	96.1	123	106.7	77.6	leaf area	GW0042	0.8307	0.4052	0.3012	0.1135	0.03663	spike DW	GW0042	0.4033	0.4867	0.5867	0.49	0.5767	0.47	0.3167	leaf DW	GW0042	59.9	50.3	51.27	48.83	39.57	31.3	18.83	plant height	GW0042	2.4	1.747	1.677	1.49	1.29	1.045	0.5633	main DW	GW0042	8.557	5.577	5.06	4.147
1		GW0043	77.5	107.4	94.5	92	111.7	82.2	79.77	leaf area	GW0043	0.7211	0.4084	0.274	0.0834	0.03707	spike DW	GW0043	0.4167	0.5067	0.5067	0.5167	0.6	0.4067	0.3667	leaf DW	GW0043	72.17	60.07	51	43.87	40.63	29.83	17.23	plant height	GW0043	2.057	1.733	1.667	1.457	1.49	0.903	0.5767	main DW	GW0043	7.377	4.637	3.803	4.197
1		GW0046	99.2	116.5	114.5	116.3	118.2	75.5	67.37	leaf area	GW0046	0.6891	0.4741	0.2227	0.0901	0.02107	spike DW	GW0046	0.5067	0.5533	0.5433	0.55	0.48	0.475	0.29	leaf DW	GW0046	70.57	50.33	43.13	40.23	33.9	26.75	14.33	plant height	GW0046	1.653	1.637	1.293	1.373	0.977	0.925	0.43	main DW	GW0046	4.54	4.663	2.567	4
1		GW0048	74.7	103.6	130.5	110.8	158.6	102.5	98.4	leaf area	GW0048	*	0.5037	0.2668	0.1136	0.03387	spike DW	GW0048	0.6767	0.6267	0.7267	0.6167	0.695	0.5467	0.4467	leaf DW	GW0048	69.1	56	47.63	43.83	38.47	31.8	17.77	plant height	GW0048	3.03	2.177	2.473	1.977	1.81	1.197	0.7267	main DW	GW0048	8.94	4.65	4.62	4.393
1		GW0056	94.6	92.7	114.4	119	112.6	106	82.73	leaf area	GW0056	0.7639	0.4423	0.2473	0.1132	0.03093	spike DW	GW0056	0.44	0.4533	0.49	0.6133	0.5833	0.55	0.3233	leaf DW	GW0056	60.83	40.67	38.77	45.57	31.5	23.9	16.17	plant height	GW0056	1.8	1.487	1.347	1.537	1.217	1.087	0.5967	main DW	GW0056	4.943	4.32	3.69	2.89
1		GW0057	75	72.7	94.2	101.5	103.7	93.1	73.6	leaf area	GW0057	0.7031	0.4743	0.2189	0.0978	0.0329	spike DW	GW0057	0.42	0.49	0.5633	0.51	0.5967	0.55	0.3433	leaf DW	GW0057	53.83	51.03	41.4	39.63	37.13	29.3	16.77	plant height	GW0057	1.76	1.88	1.607	1.317	1.28	1.06	0.57	main DW	GW0057	5.867	5.8	4.257	3.423
1		GW0058	66.9	83.6	86.6	77.7	91.9	79.6	56.43	leaf area	GW0058	1.0998	0.5115	0.2442	0.0823	0.03147	spike DW	GW0058	0.3	0.3333	0.3833	0.3633	0.3633	0.3667	0.24	leaf DW	GW0058	62.3	52.53	47.7	40	34.5	26.43	20.6	plant height	GW0058	1.49	1.713	1.37	1.2	1.067	0.893	0.4467	main DW	GW0058	5.917	5.373	3.773	3.337
1		GW0059	84.8	110.2	88.5	89.7	78.2	72.3	69.87	leaf area	GW0059	0.4689	0.3233	0.2083	0.0723	0.0288	spike DW	GW0059	0.41	0.46	0.3933	0.52	0.3667	0.41	0.3967	leaf DW	GW0059	62.5	59.93	51.37	37.3	34.93	25.73	15.97	plant height	GW0059	1.49	1.45	1.253	1.123	1.19	0.86	0.68	main DW	GW0059	4.403	3.19	2.91	2.55
1		GW0060	71.2	153.3	144.1	115.3	125.7	100.8	89.37	leaf area	GW0060	0.8886	0.4857	0.3205	0.0765	0.037	spike DW	GW0060	0.4167	0.6667	0.5967	0.57	0.6067	0.5633	0.38	leaf DW	GW0060	74.15	55.7	52.83	47.8	41.9	31	19	plant height	GW0060	2.407	2.167	1.63	1.85	1.553	1.253	0.61	main DW	GW0060	8.097	3.9	3.807	3.81
1		GW0066	96.5	121.1	126.1	166.6	142.6	112	84	leaf area	GW0066	0.755	0.625	0.3369	0.1435	0.04227	spike DW	GW0066	0.52	0.625	0.66	0.72	0.635	0.57	0.4467	leaf DW	GW0066	59.77	57.6	49.17	46.8	40.1	30.57	19.93	plant height	GW0066	2.713	2.565	2.647	2.175	2.213	1.475	0.6833	main DW	GW0066	7.113	4.775	7.55	5.18
1		GW0070	99.1	102	121.8	131.5	119.8	121.6	70.32	leaf area	GW0070	0.5797	0.4493	0.2131	0.1171	0.04285	spike DW	GW0070	0.4833	0.4467	0.5533	0.68	0.5567	0.5867	0.2467	leaf DW	GW0070	70.77	61.13	49.67	44.1	41.1	32	19.1	plant height	GW0070	1.887	1.813	1.527	1.93	1.333	1.227	0.5433	main DW	GW0070	6.363	5.463	4.417	4.523
1		GW0071	130.2	120.5	140	145.5	152.6	148.4	73.7	leaf area	GW0071	0.9745	0.499	0.2799	0.1311	0.05	spike DW	GW0071	0.6433	0.56	0.6733	0.6867	0.8233	0.67	0.3033	leaf DW	GW0071	83.5	57.07	49.67	49.53	39.93	29.5	16.97	plant height	GW0071	2.397	1.827	1.817	1.953	1.85	1.45	0.4833	main DW	GW0071	4.487	3.35	2.773	2.553
1		GW0072	83.7	86.2	96.2	101.8	107.7	71.8	50.5	leaf area	GW0072	0.8219	0.4973	0.2868	0.1631	0.0446	spike DW	GW0072	0.51	0.44	0.5267	0.5233	0.5567	0.3833	0.2067	leaf DW	GW0072	65.7	46.67	42.83	41.4	40.43	27.4	15.97	plant height	GW0072	1.927	1.347	1.6	1.273	1.26	0.863	0.3	main DW	GW0072	7.063	4.027	4.287	4.98
1		GW0073	111.3	119.6	113.6	147.4	133.5	129.5	94.37	leaf area	GW0073	0.7055	0.4885	0.3395	0.1153	0.02353	spike DW	GW0073	0.6167	0.5433	0.61	0.65	0.6633	0.685	0.42	leaf DW	GW0073	83.03	57.73	50.67	47.5	35.77	33.47	20.43	plant height	GW0073	2.43	2.19	1.69	1.84	1.72	1.527	0.68	main DW	GW0073	3.78	3.167	4.085	3.763
1		GW0074	88.8	102.4	90.3	91	95.9	80.5	51.87	leaf area	GW0074	0.6676	0.4284	0.2559	0.1074	0.06543	spike DW	GW0074	0.4167	0.51	0.4533	0.5	0.4933	0.395	0.1867	leaf DW	GW0074	61.3	51.53	47.47	42	37.2	31.1	13.63	plant height	GW0074	1.79	1.58	1.49	1.74	1.623	0.885	0.3033	main DW	GW0074	5.657	3.757	4.66	3.327
1		GW0076	134.8	158.8	150.2	172.9	163.7	125.8	93.23	leaf area	GW0076	0.7596	0.5037	0.283	0.0913	0.03227	spike DW	GW0076	0.7333	0.7233	0.6733	0.8033	0.7267	0.59	0.3567	leaf DW	GW0076	71.2	55.7	48.87	43.3	36.2	31.53	19.33	plant height	GW0076	2.583	2.257	1.853	1.897	1.613	1.277	0.57	main DW	GW0076	6.813	4.377	2.977	3.84
1		GW0077	82.1	133.3	139.9	163.1	146.9	171.4	135.07	leaf area	GW0077	0.8556	0.5064	0.2039	0.0893	0.03153	spike DW	GW0077	0.63	0.6433	0.6167	0.6367	0.6933	0.6733	0.4933	leaf DW	GW0077	59.6	55.67	47.47	44.13	39.47	30.57	17.93	plant height	GW0077	2.4	2.063	1.533	1.737	1.46	1.17	0.7433	main DW	GW0077	8.94	6.727	5.61	4.853
1		GW0078	108.9	126.4	132.4	120.5	121.3	127.5	63.05	leaf area	GW0078	0.5175	0.3732	0.1746	0.0878	0.0386	spike DW	GW0078	0.4933	0.4967	0.6567	0.53	0.53	0.44	0.2667	leaf DW	GW0078	60.53	46.33	40.83	39.6	37.6	26.43	14.43	plant height	GW0078	1.497	1.32	1.357	1.197	1.26	0.817	0.37	main DW	GW0078	4.827	4.853	3.99	3.077
1		GW0085	114	110.4	130.9	115.5	128.6	115.8	87.5	leaf area	GW0085	0.7424	0.5051	0.3421	0.1125	0.0307	spike DW	GW0085	0.5667	0.5133	0.6267	0.5767	0.5967	0.55	0.3567	leaf DW	GW0085	75.33	53.67	54.5	46	44.77	31.43	22.93	plant height	GW0085	2.54	1.943	2.203	1.963	1.65	1.257	0.6933	main DW	GW0085	5.983	5.037	4.023	3.583
1		GW0086	105.3	107.8	116.6	121.5	151	102.1	58.3	leaf area	GW0086	0.5834	0.4782	0.2539	0.1138	0.0567	spike DW	GW0086	0.5033	0.4967	0.5133	0.5767	0.6	0.4133	0.25	leaf DW	GW0086	70.9	63.93	48.43	44.77	39.5	24.97	12.27	plant height	GW0086	2.187	1.863	1.583	1.567	1.44	0.93	0.3933	main DW	GW0086	7.21	4.857	3.95	3.66
1		GW0087	97.2	120.2	134.2	131.9	137.1	129.3	84.97	leaf area	GW0087	1.0532	0.6311	0.4402	0.1193	0.04793	spike DW	GW0087	0.5667	0.61	0.6333	0.5967	0.64	0.5867	0.34	leaf DW	GW0087	64.9	53.17	48.33	46.17	39.1	31.27	15.93	plant height	GW0087	2.66	2.35	2.08	1.677	1.727	1.3	0.55	main DW	GW0087	8.26	6.873	5.247	4.24
1		GW0088	98.1	106.1	131	132.7	141.6	139.6	130.4	leaf area	GW0088	0.5635	0.275	0.154	0.0796	0.04555	spike DW	GW0088	0.4967	0.53	0.56	0.595	0.63	0.6133	0.5067	leaf DW	GW0088	76.1	54.75	49.73	46.45	42.35	33.83	18.33	plant height	GW0088	2.4	1.89	2.043	1.735	1.505	1.317	0.8333	main DW	GW0088	6.12	7.34	6.877	5.51
1		GW0091	111.1	132.1	124.4	112.7	101.9	100.4	79.9	leaf area	GW0091	0.7914	0.4838	0.2562	0.102	0.03127	spike DW	GW0091	0.53	0.5867	0.5333	0.5433	0.47	0.4967	0.3	leaf DW	GW0091	62.77	53.8	50.87	43.07	37.23	28.6	16.03	plant height	GW0091	2.033	1.687	1.72	1.253	1.267	1.033	0.4967	main DW	GW0091	7.143	4.71	4.823	3.747
1		GW0092	144.5	126.6	139.9	136.4	133.6	87.2	44.27	leaf area	GW0092	0.4833	0.3733	0.2267	0.1167	0.0215	spike DW	GW0092	0.5667	0.4867	0.51	0.5667	0.4833	0.44	0.1667	leaf DW	GW0092	63.63	56.93	46.5	43.13	34.03	26.9	15.2	plant height	GW0092	1.807	1.443	1.373	1.423	0.957	0.8	0.2533	main DW	GW0092	5.183	3.967	3.073	3.13
1		GW0094	132.4	171.2	147.4	186.2	175.3	128.9	98.6	leaf area	GW0094	0.8557	0.6967	0.3667	0.0967	0.02963	spike DW	GW0094	0.56	0.7433	0.6967	0.7367	0.7033	0.4967	0.26	leaf DW	GW0094	69.07	56.7	48.7	44.23	39.23	27.73	15.6	plant height	GW0094	2.477	2.497	2.277	1.887	1.457	1.213	0.4	main DW	GW0094	5.157	5.027	4.13	3.16
1		GW0097	145.1	159.9	153.7	153	170	116.2	69.57	leaf area	GW0097	0.6	0.5133	0.3033	0.13	0.02373	spike DW	GW0097	0.55	0.6367	0.5833	0.6067	0.6233	0.495	0.25	leaf DW	GW0097	61.07	56.33	48.37	48.07	39.3	29.25	19	plant height	GW0097	1.967	1.883	1.643	1.637	1.3	1.04	0.3867	main DW	GW0097	4.543	3.117	3.647	3.183
1		GW0100	117	143	139.5	138	125.2	113.5	64.53	leaf area	GW0100	0.5535	0.28	0.1767	0.0559	0.04073	spike DW	GW0100	0.4367	0.5467	0.5567	0.49	0.4367	0.46	0.2	leaf DW	GW0100	65.7	47.2	43.47	41.33	36.97	27.2	14.83	plant height	GW0100	1.467	1.42	1.483	1.047	1.013	0.805	0.3033	main DW	GW0100	5.08	4.053	4.55	3.237
1		GW0103	124.9	136.2	132.8	158	151.9	130.5	58.15	leaf area	GW0103	0.578	0.4267	0.1933	0.0933	0.03273	spike DW	GW0103	0.5167	0.5567	0.5	0.5967	0.5667	0.4167	0.18	leaf DW	GW0103	71.4	55.83	52.2	48.23	41.13	29.7	15.7	plant height	GW0103	1.89	1.543	1.447	1.54	1.29	0.943	0.31	main DW	GW0103	5.123	4.443	3.12	2.63
1		GW0105	94.8	104	91.3	85.8	84.8	*	55.47	leaf area	GW0105	0.4088	0.3167	0.1951	0.1159	0.0209	spike DW	GW0105	0.3733	0.3833	0.3833	0.3467	0.3433	*	0.18	leaf DW	GW0105	55.37	49.93	37.7	35.37	28.93	*	12.27	plant height	GW0105	1.093	0.953	0.85	0.76	0.673	*	0.2967	main DW	GW0105	1.603	1.823	1.377	1.06
1		GW0106	128.2	114.8	142.2	74.7	124.8	95.4	50.2	leaf area	GW0106	0.4116	0.3133	0.15	0.11	0.03175	spike DW	GW0106	0.4333	0.3533	0.39	0.4267	0.42	0.34	0.1367	leaf DW	GW0106	60.1	57.73	43.47	41.77	35	25	13.3	plant height	GW0106	1.223	0.977	0.853	0.95	0.865	0.59	0.2367	main DW	GW0106	2.413	1.193	1.747	2.2
1		GW0107	140.1	195.2	162.9	145.5	154.7	132.9	59.2	leaf area	GW0107	0.6951	0.44	0.185	0.0804	0.02557	spike DW	GW0107	0.57	0.6833	0.58	0.5867	0.5833	0.4533	0.1967	leaf DW	GW0107	66.87	56.37	41.2	42.63	37.7	29.27	16.37	plant height	GW0107	2.18	1.857	1.33	1.253	1.1	0.97	0.3	main DW	GW0107	4.333	2.52	2.213	1.753
1		GW0109	95	125.3	107.7	111.8	128.3	89	48.53	leaf area	GW0109	0.39	0.2065	0.1167	0.112	0.0251	spike DW	GW0109	0.3	0.36	0.3533	0.3967	0.415	0.295	0.15	leaf DW	GW0109	57.93	45.5	38.13	41.2	34.4	26.7	13.13	plant height	GW0109	0.993	0.877	0.79	0.947	0.835	0.525	0.24	main DW	GW0109	2.787	1.827	1.903	1.913
1		GW0110	91.6	128.4	97.7	105.2	119.9	103.5	52.17	leaf area	GW0110	0.4794	0.36	0.1833	0.0955	0.02557	spike DW	GW0110	0.3367	0.415	0.32	0.37	0.4	0.32	0.1533	leaf DW	GW0110	56.1	52.23	38.93	37.33	29.5	21.47	12.93	plant height	GW0110	1.057	1.13	0.763	0.84	0.773	0.56	0.2467	main DW	GW0110	2.263	1.89	1.653	1.737
1		GW0111	116.3	151.6	154.1	161.2	167	183.6	53.75	leaf area	GW0111	0.6167	0.42	0.2	0.099	0.0447	spike DW	GW0111	0.4967	0.58	0.5633	0.5433	0.5867	0.5733	0.155	leaf DW	GW0111	62.6	52.07	45.73	39.5	36.17	26.8	14.1	plant height	GW0111	1.75	1.537	1.38	1.137	1.163	1.003	0.315	main DW	GW0111	4.93	2.683	3.207	2.773
1		GW0113	111.2	130.6	147.5	67.2	113.5	89	40.83	leaf area	GW0113	0.44	0.32	0.1749	0.1033	0.01393	spike DW	GW0113	0.38	0.42	0.4267	0.3867	0.4167	0.36	0.1167	leaf DW	GW0113	64.13	54.77	40.47	40.33	36.13	28.73	13.1	plant height	GW0113	1.24	1.123	1.03	0.907	0.84	0.663	0.2167	main DW	GW0113	3.56	3.147	2.767	2.36
1		GW0114	152.1	172.4	160.1	169.5	178.8	146.5	71.8	leaf area	GW0114	0.6367	0.3667	0.21	0.0917	0.02335	spike DW	GW0114	0.5233	0.59	0.5767	0.5667	0.54	0.5	0.1933	leaf DW	GW0114	64.13	45.93	43.13	39.13	31.85	24.47	15.6	plant height	GW0114	1.827	1.37	1.257	1.267	0.985	0.967	0.2967	main DW	GW0114	4.323	2.853	2.853	2.71
1		GW0115	101.2	148.8	130.3	150.8	126.6	87.7	50.47	leaf area	GW0115	0.5567	0.3505	0.3167	0.1167	0.0293	spike DW	GW0115	0.3867	0.49	0.4533	0.4933	0.4833	0.355	0.1533	leaf DW	GW0115	55.9	47.33	39.47	38.63	30.3	23.5	14.17	plant height	GW0115	1.197	1.28	1.19	1.163	0.97	0.605	0.2367	main DW	GW0115	1.12	1.97	1.387	2.577
1		GW0116	129	146.2	146.7	138	132.4	102.1	40.53	leaf area	GW0116	0.5933	0.4233	0.2167	0.1267	0.03463	spike DW	GW0116	0.4967	0.6067	0.59	0.6267	0.6167	0.4333	0.14	leaf DW	GW0116	65.9	54.63	47.03	42.23	39.77	30.13	15.03	plant height	GW0116	1.817	1.71	1.54	1.53	1.413	0.957	0.2567	main DW	GW0116	3.67	2.86	2.09	2.237
1		GW0118	97.9	112.8	72.4	100.5	101.8	85.1	46.73	leaf area	GW0118	0.4951	0.4	0.2633	0.1253	0.02443	spike DW	GW0118	0.4067	0.4	0.41	0.3667	0.39	0.32	0.19	leaf DW	GW0118	61.47	55.67	44.1	44.47	35.37	28.07	13.27	plant height	GW0118	1.367	1.233	1.1	1.047	0.87	0.577	0.2967	main DW	GW0118	4.193	2.323	2.13	2.007
1		GW0119	90.2	132.5	136.1	61.8	115.5	98.6	48.1	leaf area	GW0119	0.3867	0.3533	0.2733	0.121	0.0367	spike DW	GW0119	0.3467	0.3667	0.4367	0.3867	0.41	0.3467	0.1633	leaf DW	GW0119	54.6	47.33	40.17	35.33	30.2	23.8	10.77	plant height	GW0119	1.2	1.153	1.17	0.97	0.863	0.693	0.2267	main DW	GW0119	2.903	2.643	2.483	1.863
1		GW0121	99.2	125.9	72.4	102.2	101.5	77.3	46.53	leaf area	GW0121	0.3808	0.2767	0.23	0.1495	0.02407	spike DW	GW0121	0.3767	0.39	0.3533	0.3767	0.3767	0.2967	0.13	leaf DW	GW0121	63.97	53.6	44.4	41.57	34.2	23.97	12.53	plant height	GW0121	1.263	1.023	0.99	1.003	0.803	0.547	0.2167	main DW	GW0121	3.597	2.343	2.857	2.56
1		GW0122	117.6	136.2	145.1	152.5	141.8	139.5	60.77	leaf area	GW0122	0.5633	0.4667	0.25	0.1067	0.0312	spike DW	GW0122	0.5167	0.62	0.6367	0.4967	0.53	0.43	0.2033	leaf DW	GW0122	73.33	60.8	53.7	43.2	41	30.7	16.2	plant height	GW0122	1.837	1.783	1.7	1.467	1.255	0.897	0.3333	main DW	GW0122	5.24	3.853	3.85	2.307
1		GW0124	128.1	149.2	168.9	166.2	135.4	149.5	76.1	leaf area	GW0124	0.7233	0.3567	0.1667	0.0733	0.0269	spike DW	GW0124	0.52	0.575	0.6	0.56	0.5	0.5433	0.21	leaf DW	GW0124	62.73	47.73	40.1	36.47	30.9	26.03	15.4	plant height	GW0124	2.137	1.52	1.397	1.267	1.08	1.093	0.34	main DW	GW0124	4.463	3.225	2.867	3.103
1		GW0125	159.8	168.5	134.1	160.7	180.1	141.3	74.3	leaf area	GW0125	0.65	0.4167	0.2567	0.0967	0.0286	spike DW	GW0125	0.5667	0.5433	0.5	0.5833	0.5867	0.5033	0.2167	leaf DW	GW0125	60.97	48.53	39.43	36	31.27	24.53	14.77	plant height	GW0125	2.097	1.373	1.18	1.24	1.073	0.93	0.3767	main DW	GW0125	4.747	3.54	3.13	2.557
1		GW0128	92.7	126.3	123.2	158.3	135	114.5	68.43	leaf area	GW0128	1.2202	0.5695	0.2497	0.148	0.0401	spike DW	GW0128	0.64	0.54	0.7033	0.6833	0.6367	0.4633	0.2967	leaf DW	GW0128	58.17	47.35	48.13	41.33	34.17	23.2	14.1	plant height	GW0128	2.427	2.08	2.08	1.903	1.377	0.967	0.5033	main DW	GW0128	6.857	5.28	4.167	3.643
1		GW0129	75.9	114.6	155	136.2	152.5	102.7	65.03	leaf area	GW0129	1.0234	0.6126	0.3023	0.1777	0.03213	spike DW	GW0129	0.39	0.54	0.6633	0.5933	0.6467	0.4567	0.2533	leaf DW	GW0129	67.63	50.97	48.37	41.1	32.2	24.4	15.63	plant height	GW0129	2.223	1.887	1.97	1.59	1.387	0.903	0.42	main DW	GW0129	8.15	4.643	4.987	4.133
1		GW0130	102.4	113.7	118.7	108.9	100	90.3	56.56	leaf area	GW0130	0.7253	0.4093	0.2179	0.0906	0.04647	spike DW	GW0130	0.5933	0.5133	0.5567	0.5233	0.4433	0.4767	0.2367	leaf DW	GW0130	64.1	47.23	43.4	40.57	32.93	22.67	14.53	plant height	GW0130	2.027	1.553	1.357	1.35	1.1	0.87	0.4267	main DW	GW0130	6.907	3.883	3.357	3.223
1		GW0131	99.7	113.9	127.7	131.3	146	100.5	74.55	leaf area	GW0131	0.8894	0.4537	0.2916	0.1096	0.03543	spike DW	GW0131	0.48	0.5033	0.5967	0.5833	0.5967	0.4333	0.3067	leaf DW	GW0131	62.33	48.37	44.77	41.7	32.93	23.1	14.33	plant height	GW0131	2.037	1.587	1.653	1.317	1.233	0.92	0.5033	main DW	GW0131	6.327	4.35	3.857	3.263
1		GW0133	78.5	69.1	80.8	78.2	77	66	44.95	leaf area	GW0133	0.4627	0.387	0.2497	0.1484	0.02537	spike DW	GW0133	0.3733	0.3567	0.3867	0.34	0.3233	0.3067	0.2133	leaf DW	GW0133	56.47	40.8	39.03	37.07	26.9	20.13	16.17	plant height	GW0133	1.247	1.073	1.087	0.967	0.65	0.57	0.36	main DW	GW0133	4.14	3.673	3.027	3.133
1		GW0136	73.1	115.2	109.8	128.2	122.9	79.6	43.76	leaf area	GW0136	0.8822	0.4984	0.2081	0.1669	0.03555	spike DW	GW0136	0.3	0.4967	0.5	0.61	0.52	0.3	0.2	leaf DW	GW0136	55.53	43.6	39.15	35.4	31	22	14.45	plant height	GW0136	1.763	1.537	1.495	1.53	1.145	0.8	0.32	main DW	GW0136	7.753	5.887	5.035	4.92
1		GW0137	74.4	82.9	84.7	79.5	82.3	79.7	51.91	leaf area	GW0137	0.5297	0.4161	0.2082	0.1168	0.0301	spike DW	GW0137	0.37	0.3867	0.34	0.37	0.37	0.3667	0.2533	leaf DW	GW0137	64.67	52.43	41.07	36	31.8	23.47	15.1	plant height	GW0137	1.313	1.083	0.95	0.915	0.8	0.71	0.4467	main DW	GW0137	4.953	3.503	3.057	2.58
1		GW0142	85.7	109.5	102.2	108.4	101.2	77.2	69.94	leaf area	GW0142	0.8047	0.4092	0.1612	0.0732	0.0353	spike DW	GW0142	0.46	0.47	0.4233	0.4367	0.44	0.3333	0.2367	leaf DW	GW0142	63.9	52	40.63	40.27	33	20.93	13.03	plant height	GW0142	1.84	1.41	1.023	1.047	1.033	0.547	0.38	main DW	GW0142	5.807	3.497	2.267	2.68
1		GW0144	98	123.1	113.8	90.6	79.9	70.7	56.86	leaf area	GW0144	0.6434	0.4568	0.1862	0.0816	0.0299	spike DW	GW0144	0.47	0.4467	0.51	0.44	0.305	0.2933	0.2667	leaf DW	GW0144	62.37	48.67	45.47	40.3	31.85	21.5	12.23	plant height	GW0144	1.517	1.503	1.24	1.027	0.83	0.62	0.4467	main DW	GW0144	6.217	4.333	3.3	3.13
1		GW0145	101.8	110.1	130.2	117	135.5	*	80.87	leaf area	GW0145	0.6544	0.3911	0.3231	0.1366	0.04233	spike DW	GW0145	0.45	0.4867	0.53	0.4867	0.5333	*	0.3133	leaf DW	GW0145	66.03	45.63	45.2	38.2	31.6	*	12.9	plant height	GW0145	1.693	1.23	1.36	1.093	1.063	*	0.49	main DW	GW0145	5.41	3.307	3.09	2.967
1		GW0146	76.3	131.1	147.7	147.2	123.5	112.7	72.77	leaf area	GW0146	0.7665	0.5318	0.2042	0.1159	0.0309	spike DW	GW0146	0.395	0.69	0.6533	0.6167	0.57	0.4933	0.3067	leaf DW	GW0146	70.4	50.85	48.07	44.7	37.4	26.97	16.57	plant height	GW0146	1.785	1.86	1.777	1.657	1.12	0.97	0.4967	main DW	GW0146	7.585	5.305	4.043	4.17
1		GW0147	88.9	97.2	89.4	106.9	114.1	115.5	50.07	leaf area	GW0147	0.492	0.4512	0.3016	0.163	0.0434	spike DW	GW0147	0.4833	0.4933	0.5233	0.5467	0.5733	0.5167	0.2267	leaf DW	GW0147	65	44.8	44.8	43.13	37.07	28.3	14.4	plant height	GW0147	1.497	1.477	1.443	1.53	1.423	1.073	0.3867	main DW	GW0147	3.523	3.48	3.82	4.087
1		GW0148	86.8	89.2	101.2	93.2	86	76.1	53.37	leaf area	GW0148	0.5069	0.3711	0.1943	0.0815	0.02337	spike DW	GW0148	0.4267	0.44	0.48	0.44	0.4567	0.3567	0.23	leaf DW	GW0148	63.17	50.2	43.07	41.37	29.97	23.27	15.07	plant height	GW0148	1.41	1.4	1.333	1.107	0.95	0.773	0.3933	main DW	GW0148	3.407	3.887	3.29	2.387
1		GW0150	109.1	147.7	127.7	131.1	119.1	103.7	68.07	leaf area	GW0150	0.9804	0.5992	0.2297	0.1446	0.0508	spike DW	GW0150	0.6367	0.7033	0.67	0.6833	0.6267	0.63	0.3367	leaf DW	GW0150	60.77	43.9	44.63	43.1	36.43	32.25	14.8	plant height	GW0150	2.44	2.04	1.89	1.74	1.703	1.23	0.6	main DW	GW0150	4.78	3.18	3.49	3.093
1		GW0151	112.9	133.1	142.3	144.9	126	109.1	62.6	leaf area	GW0151	0.5147	0.3046	0.1793	0.1355	0.0356	spike DW	GW0151	0.4567	0.5367	0.54	0.5667	0.5267	0.4667	0.3	leaf DW	GW0151	59.1	39.47	40.4	37.17	31.97	23.07	13.07	plant height	GW0151	1.447	1.45	1.413	1.39	1.16	0.81	0.3867	main DW	GW0151	3.74	3.36	3.217	3.197
1		GW0152	98.2	99.7	97.3	116.5	123.1	104.1	73.6	leaf area	GW0152	0.6455	0.4087	0.2249	0.1275	0.03117	spike DW	GW0152	0.5	0.4733	0.4933	0.4967	0.5467	0.4567	0.2533	leaf DW	GW0152	68.07	48.37	50.3	48.63	37.63	27.83	12.53	plant height	GW0152	1.8	1.517	1.33	1.447	1.213	0.897	0.3567	main DW	GW0152	5.48	4.15	3.987	3.377
1		GW0155	117.4	134.7	132.3	140	139.1	132.2	86.4	leaf area	GW0155	0.8925	0.5504	0.2199	0.0718	0.03985	spike DW	GW0155	0.64	0.6333	0.5533	0.59	0.53	0.4633	0.3367	leaf DW	GW0155	63.5	49.83	46.53	46.6	37.05	30.97	17.93	plant height	GW0155	2.12	1.883	1.46	1.5	1.21	0.943	0.5433	main DW	GW0155	3.86	3.833	3.167	2.86
1		GW0156	91.1	92.9	76.5	77.2	74.2	64.6	51.35	leaf area	GW0156	0.4605	0.4385	0.2826	0.1091	0.03557	spike DW	GW0156	0.3667	0.4	0.3367	0.3167	0.3467	0.3133	0.2167	leaf DW	GW0156	54.27	53.4	41.17	37.6	28.23	23.63	14.4	plant height	GW0156	1.213	1.17	0.877	0.757	0.713	0.577	0.3767	main DW	GW0156	3.437	3.4	2.81	2.007
1		GW0157	114	117.3	111.3	122.6	131.7	98.7	52.8	leaf area	GW0157	0.4353	0.4158	0.2148	0.1207	0.0323	spike DW	GW0157	0.4733	0.4833	0.4467	0.4833	0.51	0.4067	0.2133	leaf DW	GW0157	57.17	42.73	38.83	36.47	35.67	23.13	13.97	plant height	GW0157	1.363	1.323	1.013	1.017	0.943	0.617	0.2933	main DW	GW0157	4.67	3.367	2.46	1.967
1		GW0158	131.4	134.7	143.9	145.6	154	118.8	66.33	leaf area	GW0158	0.8893	0.4287	0.2218	0.1078	0.04653	spike DW	GW0158	0.585	0.6033	0.6367	0.65	0.61	0.4933	0.2767	leaf DW	GW0158	64.9	47.37	45.33	40.65	37.7	27.17	15.53	plant height	GW0158	2.14	1.567	1.497	1.52	1.363	0.96	0.4167	main DW	GW0158	4.28	3.873	3.573	2.86
1		GW0161	128.6	122.8	128.2	137.4	113.1	118.1	64.95	leaf area	GW0161	0.6965	0.5208	0.1981	0.1563	0.02555	spike DW	GW0161	0.6433	0.5167	0.5433	0.5833	0.525	0.47	0.28	leaf DW	GW0161	66	59.7	49.9	49	41.15	29.65	15.6	plant height	GW0161	2.203	1.767	1.407	1.607	1.22	0.985	0.49	main DW	GW0161	4.933	4.303	2.537	2.853
1		GW0162	135.5	127.9	147.8	136.9	147.4	121.6	75.1	leaf area	GW0162	0.5935	0.3439	0.2263	0.1152	0.04177	spike DW	GW0162	0.6333	0.5467	0.5967	0.6567	0.6567	0.4767	0.2833	leaf DW	GW0162	69.67	49.03	49.93	44.43	38.97	29.03	15.77	plant height	GW0162	2.127	1.487	1.61	1.52	1.417	1.05	0.44	main DW	GW0162	4.21	3.36	3.493	3.607
1		GW0164	111	130.2	143.7	138.4	139.4	135.2	85.9	leaf area	GW0164	0.8652	0.4495	0.2247	0.1601	0.04487	spike DW	GW0164	0.4833	0.58	0.5967	0.5833	0.62	0.5533	0.3133	leaf DW	GW0164	66	48.07	46	40.4	34.9	25.83	13.17	plant height	GW0164	2.003	1.557	1.45	1.31	1.28	1.077	0.5267	main DW	GW0164	5.803	3.11	2.883	3.067
1		GW0165	95.8	131.3	113	129.5	125.8	115.2	58.1	leaf area	GW0165	0.4136	0.2712	0.1638	0.0823	0.03033	spike DW	GW0165	0.4033	0.5433	0.47	0.5467	0.46	0.4533	0.23	leaf DW	GW0165	61.43	51.77	45.93	42.3	34.73	25.63	13.9	plant height	GW0165	1.213	1.3	1.177	1.163	0.877	0.797	0.3467	main DW	GW0165	2.86	3.533	3.283	2.737
1		GW0166	93.4	109.6	119.7	109.9	118.8	94.1	81.47	leaf area	GW0166	0.4593	0.2714	0.1575	0.1014	0.03647	spike DW	GW0166	0.3433	0.4333	0.4667	0.4833	0.4967	0.39	0.3367	leaf DW	GW0166	61.3	47.5	43.87	40.07	31.17	25.7	14.93	plant height	GW0166	1.443	1.177	1.193	1.153	0.927	0.727	0.51	main DW	GW0166	4.547	2.967	3.113	2.87
1		GW0167	82	106	112.1	106.2	104.7	89.1	61.75	leaf area	GW0167	0.564	0.3155	0.1541	0.0791	0.0284	spike DW	GW0167	0.3867	0.47	0.4667	0.4267	0.4833	0.3633	0.22	leaf DW	GW0167	72.87	55.13	46.7	45.63	36.87	26.33	15	plant height	GW0167	1.487	1.41	1.157	1.063	0.95	0.683	0.385	main DW	GW0167	4.95	3.563	3.523	2.9
1		GW0170	120.7	120.4	123.6	131.5	107	118.4	78.43	leaf area	GW0170	0.5763	0.3813	0.1784	0.0815	0.0285	spike DW	GW0170	0.4933	0.4733	0.5	0.51	0.4067	0.4533	0.3033	leaf DW	GW0170	71.97	61.8	52.63	48.07	39.67	28.8	16.23	plant height	GW0170	1.81	1.523	1.377	1.28	0.98	0.883	0.4733	main DW	GW0170	5.12	4.22	3.82	3.063
1		GW0171	81.2	94.9	98	100.4	101.6	90.1	50.07	leaf area	GW0171	0.3726	0.2257	0.1429	0.0736	0.02673	spike DW	GW0171	0.3533	0.3867	0.3867	0.37	0.42	0.3467	0.1533	leaf DW	GW0171	60.7	50.3	45.4	39.2	32.8	25.87	12.67	plant height	GW0171	1.147	1.043	0.953	0.843	0.8	0.637	0.2633	main DW	GW0171	3.417	2.56	1.903	1.683
1		GW0172	131	137.2	133.3	128.3	154.8	123.1	66.6	leaf area	GW0172	0.7612	0.4067	0.2515	0.1169	0.0374	spike DW	GW0172	0.5167	0.5467	0.5133	0.51	0.5667	0.49	0.2333	leaf DW	GW0172	70.3	55.23	50.87	47.1	41.67	27.9	13.8	plant height	GW0172	1.867	1.523	1.4	1.35	1.253	0.863	0.36	main DW	GW0172	7.17	4.293	4.357	4.083
1		GW0175	86.1	108.8	122.3	123.3	108.1	105.8	54.67	leaf area	GW0175	0.5182	0.3154	0.1738	0.0922	0.0345	spike DW	GW0175	0.37	0.4233	0.4867	0.4533	0.44	0.3933	0.1867	leaf DW	GW0175	65.33	59.77	48.7	41.87	33.27	24.43	14.8	plant height	GW0175	1.343	1.253	1.24	1.067	0.92	0.76	0.28	main DW	GW0175	4.257	3.447	3.077	1.797
1		GW0176	111.7	114.9	140.9	153.6	115.9	120.7	75.87	leaf area	GW0176	0.6274	0.4013	0.1968	0.0623	0.0262	spike DW	GW0176	0.4933	0.44	0.5567	0.6333	0.4933	0.4867	0.2933	leaf DW	GW0176	69.03	54	48.77	43.97	36.43	28.1	13.93	plant height	GW0176	1.757	1.41	1.357	1.457	1.05	0.967	0.47	main DW	GW0176	4.443	5.86	4.467	3.317
1		GW0177	84.1	85.6	114.7	98.2	97.7	86.9	48.2	leaf area	GW0177	0.5323	0.3048	0.1356	0.0783	0.03857	spike DW	GW0177	0.3433	0.3433	0.4067	0.3733	0.3933	0.3433	0.16	leaf DW	GW0177	66.27	54.57	45.97	42.8	34.03	23.57	13.27	plant height	GW0177	1.333	1.057	0.98	0.85	0.783	0.66	0.2567	main DW	GW0177	4.083	1.94	1.67	1.187
1		GW0180	90.5	103.6	119.3	111.7	115.7	107.1	67.4	leaf area	GW0180	0.5198	0.2973	0.2025	0.093	0.03627	spike DW	GW0180	0.35	0.4	0.4633	0.43	0.44	0.4633	0.2533	leaf DW	GW0180	66	56.07	48.6	42.87	34	26.07	14.73	plant height	GW0180	1.3	1.04	1.113	1.057	0.953	0.803	0.3667	main DW	GW0180	4.98	3.583	3.393	4.14
1		GW0181	128.9	103.7	105.9	92.5	118.5	113.1	69.45	leaf area	GW0181	0.7517	0.3652	0.1731	0.0883	0.03473	spike DW	GW0181	0.59	0.53	0.4967	0.44	0.5267	0.47	0.315	leaf DW	GW0181	64.83	51.13	42.9	39.2	35.9	26.2	14	plant height	GW0181	1.853	1.32	1.25	1.123	1.057	0.96	0.525	main DW	GW0181	4.023	2.3	2.42	2.563
1		GW0182	*	*	*	*	154.5	109.6	97.1	leaf area	GW0182	*	*	*	*	0.0226	spike DW	GW0182	*	*	*	*	0.725	0.4667	0.39	leaf DW	GW0182	*	*	*	*	39.05	26.97	16.85	plant height	GW0182	*	*	*	*	1.64	1.083	0.56	main DW	GW0182	*	*	*	*
1		GW0183	96.8	94.1	94.1	97.2	106.4	95.1	75	leaf area	GW0183	0.6276	0.4996	0.4663	0.0598	0.04065	spike DW	GW0183	0.3967	0.4333	0.4333	0.4367	0.47	0.4133	0.235	leaf DW	GW0183	58.33	56.07	56.07	36.77	32.9	24.33	13.45	plant height	GW0183	1.49	1.507	1.507	1.343	1.13	0.877	0.385	main DW	GW0183	4.617	5.543	5.543	5.427
1		GW0184	73.3	81.7	93.7	92.2	95.4	91.8	63.9	leaf area	GW0184	0.5962	0.3918	0.2395	0.1283	0.0409	spike DW	GW0184	0.3733	0.3533	0.3867	0.4	0.4033	0.3667	0.2833	leaf DW	GW0184	58.9	49.8	41.13	40.23	34.03	26.97	12.33	plant height	GW0184	1.437	1.22	1.02	1.023	1	0.827	0.35	main DW	GW0184	3.297	3.38	2.607	2.24
1		GW0185	70.2	109.1	112.5	105.8	116.6	106.1	79.03	leaf area	GW0185	1.2216	0.5771	0.2823	0.0987	0.02927	spike DW	GW0185	0.3867	0.5533	0.5233	0.4667	0.45	0.4433	0.3067	leaf DW	GW0185	65.43	58.97	48.8	43.97	37.23	26.3	14.6	plant height	GW0185	1.977	2.127	1.897	1.437	1.287	0.907	0.46	main DW	GW0185	10.84	7.89	7.04	4.91
1		GW0186	74.9	94.9	114.6	91.3	74	88.3	54.13	leaf area	GW0186	0.5614	0.3395	0.203	0.0919	0.04167	spike DW	GW0186	0.3367	0.3733	0.4667	0.37	0.3167	0.3567	0.22	leaf DW	GW0186	66.97	50.77	45.73	44.43	34.07	26.3	12	plant height	GW0186	1.555	1.273	1.31	1.03	0.9	0.763	0.38	main DW	GW0186	5.607	4.753	4.263	3.38
1		GW0187	78.9	104.5	122.3	122	119.5	97.2	72.93	leaf area	GW0187	1.2205	0.5565	0.2071	0.1331	0.04703	spike DW	GW0187	0.36	0.4467	0.4867	0.4767	0.49	0.38	0.3	leaf DW	GW0187	64.3	52.1	44.63	39.27	35.03	25.4	14.17	plant height	GW0187	1.957	1.497	1.28	1.32	1.113	0.815	0.4333	main DW	GW0187	9.41	4.363	3.417	3.347
1		GW0188	79.4	98.8	96.9	108.7	97.7	76.9	46.3	leaf area	GW0188	0.5089	0.4112	0.1658	0.0749	0.04137	spike DW	GW0188	0.3367	0.4267	0.42	0.4767	0.47	0.36	0.1767	leaf DW	GW0188	66.13	51.93	44.33	42.83	33.87	25.53	13.17	plant height	GW0188	1.523	1.373	1.027	0.987	1.003	0.793	0.3	main DW	GW0188	2.91	3.857	2.39	2.193
1		GW0193	115.9	124.2	117.6	143.6	134.9	115	72.67	leaf area	GW0193	0.6048	0.4192	0.2023	0.0863	0.03243	spike DW	GW0193	0.4967	0.4967	0.52	0.55	0.5533	0.48	0.2767	leaf DW	GW0193	63.07	55.9	46.13	40.3	34.33	24.43	13.13	plant height	GW0193	1.857	1.543	1.397	1.317	1.117	0.837	0.3967	main DW	GW0193	5.157	4.21	4.15	3.81
1		GW0194	111.8	110.5	111	141.3	132.7	114.9	63.23	leaf area	GW0194	0.7196	0.4536	0.2303	0.0853	0.0395	spike DW	GW0194	0.47	0.4867	0.4567	0.56	0.5333	0.4633	0.2467	leaf DW	GW0194	71.17	54.43	50.03	46.87	39.5	26.97	14.43	plant height	GW0194	2.053	1.61	1.273	1.287	1.213	0.983	0.4	main DW	GW0194	8.705	5.21	5.063	3.933
1		GW0196	97.4	138.9	122.8	154.7	98.6	115.5	90.7	leaf area	GW0196	0.9903	0.6817	0.2844	0.1053	0.04707	spike DW	GW0196	0.44	0.655	0.5633	0.66	0.4733	0.455	0.3267	leaf DW	GW0196	64.5	58.45	50.4	43.77	39.87	26.05	14	plant height	GW0196	2.6	2.56	2.187	1.913	1.287	1.005	0.4733	main DW	GW0196	7.91	*	*	6.18
1		GW0198	99.8	109.3	81.5	96.5	94.4	81.1	48.5	leaf area	GW0198	0.6274	0.452	0.1891	0.1264	0.0299	spike DW	GW0198	0.52	0.54	0.4033	0.4833	0.5067	0.41	0.22	leaf DW	GW0198	67.43	57.5	54.33	50.07	41	29	15.57	plant height	GW0198	2.147	1.83	1.293	1.33	1.137	0.917	0.3667	main DW	GW0198	7.297	4.46	3.32	3.017
1		GW0200	72.9	81.9	85	86.9	77.9	78.7	50.3	leaf area	GW0200	0.4527	0.2652	0.1764	0.0638	0.02993	spike DW	GW0200	0.32	0.3467	0.3633	0.4367	0.35	0.3333	0.1867	leaf DW	GW0200	61.17	48.57	45.07	40.33	34.1	26.47	13.63	plant height	GW0200	1.39	1.057	1.06	0.933	0.733	0.64	0.2967	main DW	GW0200	6.627	4.523	4.41	3.583
1		GW0201	82.1	80.2	86.6	90.6	88.2	71.8	51.8	leaf area	GW0201	0.4992	0.334	0.1481	0.0835	0.02773	spike DW	GW0201	0.37	0.3467	0.3533	0.3933	0.3833	0.33	0.2	leaf DW	GW0201	70.47	57.87	45.13	44.37	38.57	23.83	12.6	plant height	GW0201	1.43	1.107	0.887	0.923	0.773	0.653	0.34	main DW	GW0201	3.807	2.12	1.87	1.66
1		GW0202	142.6	124	131.3	135.1	135.8	144.6	83.67	leaf area	GW0202	0.926	0.5311	0.3273	0.1265	0.05027	spike DW	GW0202	0.63	0.57	0.64	0.59	0.6033	0.6	0.29	leaf DW	GW0202	73.27	50.87	46.2	47.7	44.67	35.07	17.6	plant height	GW0202	2.63	1.713	2.027	1.59	1.447	1.133	0.4333	main DW	GW0202	6.887	4.61	5.137	4.983
1		GW0204	139.9	115	124.3	132.1	137.8	142.1	83.43	leaf area	GW0204	0.6143	0.4063	0.2171	0.112	0.04667	spike DW	GW0204	0.59	0.5067	0.5367	0.63	0.5833	0.53	0.2933	leaf DW	GW0204	65.07	51.5	42	39.63	34.8	27.63	14.53	plant height	GW0204	1.93	1.603	1.407	1.42	1.177	1.105	0.4367	main DW	GW0204	6.163	5.767	5.243	4.68
1		GW0205	100.1	114	106	109.9	123	99.3	65.13	leaf area	GW0205	0.5102	0.3504	0.1937	0.1098	0.03953	spike DW	GW0205	0.4133	0.4733	0.43	0.31	0.4867	0.3967	0.2667	leaf DW	GW0205	65.33	49.6	46.33	42.77	36.17	25.77	13.63	plant height	GW0205	1.393	1.277	1.13	0.84	0.92	0.733	0.38	main DW	GW0205	5.557	4.053	3.413	2.765
1		GW0206	119.4	122.7	153.2	123.9	136.6	137	92.4	leaf area	GW0206	0.7115	0.4809	0.3461	0.1343	0.02503	spike DW	GW0206	0.57	0.6367	0.6933	0.5767	0.6133	0.53	0.3667	leaf DW	GW0206	70.2	60.37	53	51.5	39.97	28.83	17.7	plant height	GW0206	2.143	2.067	2.117	1.5	1.193	1	0.54	main DW	GW0206	6.777	5.157	5.09	4.193
1		GW0207	122.9	131.6	126.9	98.5	120.9	126.1	92.53	leaf area	GW0207	0.9839	0.5362	0.3091	0.1325	0.04277	spike DW	GW0207	0.5767	0.5733	0.5967	0.47	0.58	0.5167	0.33	leaf DW	GW0207	69.93	61.47	50.73	43.77	37.3	26.63	15.9	plant height	GW0207	2.917	2.033	1.937	1.32	1.41	1.017	0.5133	main DW	GW0207	8.37	5.823	6.06	5.05
1		GW0208	99.3	107.3	115.9	104.1	112.4	77.3	56.37	leaf area	GW0208	0.5671	0.3455	0.1757	0.1094	0.0315	spike DW	GW0208	0.4667	0.4833	0.5067	0.4633	0.4567	0.3533	0.2233	leaf DW	GW0208	60.73	49.63	41.53	35.07	29.2	21.83	15.77	plant height	GW0208	1.597	1.277	1.217	1.1	0.917	0.583	0.3733	main DW	GW0208	4.43	2.497	2.18	2.037
1		GW0209	119.1	131.5	134.8	112.6	113.8	114.5	66.77	leaf area	GW0209	0.8888	0.6387	0.3505	0.1362	0.03093	spike DW	GW0209	0.5333	0.6067	0.63	0.5267	0.56	0.53	0.2933	leaf DW	GW0209	63.57	54.1	47.97	44.5	37.87	29.65	16.17	plant height	GW0209	2.06	2.037	1.853	1.313	1.183	1.01	0.4367	main DW	GW0209	8.523	5.637	5.877	2.663
1		GW0210	98.6	102.6	105.5	121.8	106.1	136.6	62.17	leaf area	GW0210	0.6678	0.5321	0.3416	0.0838	0.03763	spike DW	GW0210	0.45	0.4867	0.4967	0.5567	0.5067	0.5567	0.27	leaf DW	GW0210	63.47	56.17	49.5	44.23	39.27	31.13	14.97	plant height	GW0210	1.827	1.777	1.513	1.343	1.28	1.03	0.4267	main DW	GW0210	4.497	6.46	4.79	3.157
1		GW0218	121	118.7	117.4	134.4	117.3	115.3	64.63	leaf area	GW0218	0.9933	0.5826	0.233	0.1021	0.03167	spike DW	GW0218	0.57	0.5867	0.5333	0.6367	0.5833	0.5433	0.2867	leaf DW	GW0218	61.73	51.4	43.17	39.83	35	25.27	13.83	plant height	GW0218	1.95	1.857	1.363	1.49	1.2	0.98	0.4533	main DW	GW0218	5.187	4.483	3.41	3.357
1		GW0221	94	113	91.5	117.4	128	134.7	56.17	leaf area	GW0221	0.5736	0.3519	0.2413	0.1706	0.0206	spike DW	GW0221	0.4433	0.6033	0.43	0.51	0.5167	0.5667	0.2733	leaf DW	GW0221	64	50.1	40.47	41.3	32	24.83	16.33	plant height	GW0221	1.533	1.397	1.09	1.363	0.957	1.02	0.4167	main DW	GW0221	4.777	4.137	3.313	3.51
1		GW0222	110.8	116.5	138.4	136.7	149.2	138.9	77.9	leaf area	GW0222	1.2966	0.4399	0.2307	0.0873	0.03583	spike DW	GW0222	0.47	0.4567	0.5333	0.49	*	0.5	0.2433	leaf DW	GW0222	63.73	53.17	43.37	41.87	36.97	29.45	15.77	plant height	GW0222	1.83	1.37	1.28	1.16	*	0.92	0.3967	main DW	GW0222	6.443	3.437	2.867	1.86
1		GW0223	115.4	132	130.4	168.2	133.9	145.3	129.1	leaf area	GW0223	0.7096	0.4532	0.1485	0.0838	0.02677	spike DW	GW0223	0.56	0.53	0.54	0.61	0.5667	0.56	0.4033	leaf DW	GW0223	61.37	48.27	38.15	38.03	32.13	24.8	16.03	plant height	GW0223	1.743	1.427	1.27	1.363	1.163	1.067	0.5933	main DW	GW0223	7.417	4.82	4.87	4.133
1		GW0224	88.9	103	105	97.7	113.4	101.8	102.97	leaf area	GW0224	0.792	0.3145	0.1241	0.1002	0.03953	spike DW	GW0224	0.4367	0.4967	0.52	0.4967	0.5633	0.4767	0.3967	leaf DW	GW0224	66	49.97	43.87	44.03	41.37	32.5	19.53	plant height	GW0224	1.777	1.437	1.247	1.25	1.213	0.913	0.5933	main DW	GW0224	9.533	4.28	3.897	4.147
1		GW0225	112.8	96.9	125.3	113.4	134.7	109.3	98.27	leaf area	GW0225	0.8593	0.5002	0.276	0.0901	0.0413	spike DW	GW0225	0.514	0.4233	0.525	0.49	0.4633	0.45	0.3033	leaf DW	GW0225	67.03	53.97	47	42.17	41.5	30.07	18.23	plant height	GW0225	2.273	1.447	1.76	1.493	1.207	1.153	0.4467	main DW	GW0225	8.433	6.32	5.775	5.787
1		GW0234	100.4	*	134.4	140.3	116.5	122.7	96.8	leaf area	GW0234	1.117	*	0.2961	0.139	0.0338	spike DW	GW0234	0.4533	*	0.63	0.6133	0.49	0.56	0.34	leaf DW	GW0234	59.57	*	39.5	42.07	39.5	29.27	16.6	plant height	GW0234	1.95	*	1.907	1.52	1.095	1.137	0.5	main DW	GW0234	8.14	*	5.45	4.24
1		GW0235	123.2	105	100	132.3	132.2	113.5	84.93	leaf area	GW0235	0.9903	0.5763	0.2454	0.1197	0.0343	spike DW	GW0235	0.57	0.5267	0.5267	0.5633	0.6133	0.54	0.36	leaf DW	GW0235	65.37	54.33	47.47	42.53	35.53	27.4	14.43	plant height	GW0235	2.113	1.673	1.5	1.297	1.32	1.01	0.5	main DW	GW0235	6.477	4.997	4.573	3.327
1		GW0236	115.3	143.6	140.9	146.8	132.9	118.9	104.13	leaf area	GW0236	0.9554	0.6377	0.3075	0.1281	0.03033	spike DW	GW0236	0.6	0.67	0.6633	0.7133	0.6033	0.5333	0.34	leaf DW	GW0236	61.27	56.67	47.8	45	41.57	31.1	15.87	plant height	GW0236	2.61	2.47	2.057	2.053	1.517	1.217	0.49	main DW	GW0236	8.23	6.493	5.457	5.03
1		GW0237	104.5	106.9	112	135.6	114.9	91.2	78.6	leaf area	GW0237	0.8187	0.4581	0.3007	0.1458	0.0347	spike DW	GW0237	0.4667	0.4567	0.4633	0.6133	0.4767	0.395	0.27	leaf DW	GW0237	67.23	51.7	46.87	48	40.53	29.25	14.73	plant height	GW0237	2.163	1.487	1.66	1.6	1.18	0.88	0.4267	main DW	GW0237	9.027	6.41	6.063	5.905
1		GW0238	113	144.6	148.7	157.2	126.8	127.4	98.2	leaf area	GW0238	0.827	0.5117	0.2622	0.1405	0.04177	spike DW	GW0238	0.48	0.6433	0.6767	0.6333	0.55	0.54	0.3667	leaf DW	GW0238	68.3	53.63	44.63	44.17	41.47	30.63	15.8	plant height	GW0238	2.11	2.21	1.97	1.653	1.453	1.217	0.5233	main DW	GW0238	10.617	7.737	5.873	5.71
1		GW0239	108.6	136.7	132.6	122.1	90.1	141.8	91	leaf area	GW0239	0.9856	0.76	0.2994	0.1668	0.0457	spike DW	GW0239	0.4767	0.6233	0.5267	0.4867	0.415	0.6633	0.3533	leaf DW	GW0239	70.27	59.07	47.23	48	41.4	31.4	15.9	plant height	GW0239	2.393	2.58	1.737	1.643	1.255	1.26	0.54	main DW	GW0239	9.305	8.04	5.99	6.17
1		GW0240	109.7	132.9	149	141.5	138.3	134.6	88.93	leaf area	GW0240	0.923	0.4974	0.2845	0.1277	0.03525	spike DW	GW0240	0.48	0.5533	0.6267	0.57	0.57	0.5967	0.3433	leaf DW	GW0240	68.23	53.1	49.17	44.9	40.75	33.9	14.97	plant height	GW0240	2.56	1.95	2.06	1.727	1.43	1.28	0.51	main DW	GW0240	12.22	5.8	6.47	4.19
1		GW0241	98.2	106.7	144.5	121.7	138.1	134.9	78.57	leaf area	GW0241	0.8101	0.4907	0.3284	0.1665	0.04663	spike DW	GW0241	0.4433	0.49	0.5867	0.54	0.5933	0.63	0.3033	leaf DW	GW0241	74.2	55.87	53.97	47.83	43.97	32.73	14.9	plant height	GW0241	2.1	1.737	1.767	1.627	1.483	1.303	0.5033	main DW	GW0241	8.607	6.517	5.473	5.417
1		GW0242	127.9	122.1	130.8	115.2	124.1	104.5	77.13	leaf area	GW0242	*	0.6218	0.3634	0.1509	0.03847	spike DW	GW0242	0.59	0.5567	0.6067	0.5433	0.6467	0.49	0.3367	leaf DW	GW0242	63.07	53.5	44.9	42.1	32.43	28.93	15.53	plant height	GW0242	2.813	1.833	1.78	1.483	1.24	1.04	0.51	main DW	GW0242	7.623	4.717	4.97	4.123
1		GW0252	114.7	140.4	134.5	129.4	162	127.6	78.23	leaf area	GW0252	0.8637	0.5981	0.3194	0.1284	0.0448	spike DW	GW0252	0.5567	0.61	0.6133	0.6067	0.69	0.55	0.2867	leaf DW	GW0252	74.17	56.8	52.4	50.77	41.9	31.93	17.43	plant height	GW0252	2.397	1.873	1.803	1.57	1.493	1.077	0.4867	main DW	GW0252	9.21	5.23	5.437	4.69
1		GW0259	139.5	154.3	160.7	152.2	179.9	167.7	98.53	leaf area	GW0259	0.7273	0.4897	0.2793	0.1294	0.04023	spike DW	GW0259	0.6667	0.6933	0.7267	0.7267	0.7167	0.765	0.3667	leaf DW	GW0259	67.33	53.9	47.67	45.03	40.33	31.1	16.17	plant height	GW0259	2.377	1.983	1.867	1.947	1.4	1.385	0.52	main DW	GW0259	7.873	4.94	4.293	5.22
		average	106.783	121.797	124.805	125.442	127.554	113.829	72.6084			0.712969	0.442369	0.244196	0.111467	0.0347548			0.49324	0.525065	0.539409	0.543729	0.534371	0.478551	0.277811			64.8779	52.2861	45.9599	42.5688	36.4298	27.3813	15.5747			1.9114	1.62408	1.49476	1.4007	1.21058	0.953535	0.444114			5.85681	4.18769	3.73416	3.35999
		standard deviation	22.9116	23.7108	24.2589	27.0748	27.5806	26.8308	19.9422	#DIV/0!	#DIV/0!	0.210365	0.103328	0.0637842	0.0303425	0.00888039	#DIV/0!	#DIV/0!	0.103746	0.0987984	0.102599	0.104796	0.106743	0.101486	0.0813942	#DIV/0!	#DIV/0!	5.59433	5.10661	4.33191	3.76986	3.93005	3.09366	2.18632	#DIV/0!	#DIV/0!	0.449722	0.374095	0.366069	0.341866	0.29386	0.217714	0.133876	#DIV/0!	#DIV/0!	2.14275	1.36987	1.30191	1.139
Dwarf allele	tall allele	genotype!	AN	HD	TP	YA	GA	WA	TS		genotype!	AN	HD	TP	YA	GA		genotype!	AN	HD	TP	YA	GA	WA	TS		genotype!	AN	HD	TP	YA	GA	WA	TS		genotype!	AN	HD	TP	YA	GA	WA	TS		genotype!	AN	HD	TP	YA
	1	GW0002	172.4	128.5	*	198.2	220.1	*	112.95	leaf area	GW0002	0.8375	0.54	0.374	0.1698	0.0578	spike DW	GW0002	0.68	0.61	0.91	0.76	0.855	0.67	0.4233	leaf DW	GW0002	84	51.75	60.3	59.55	52.9	39.8	18	plant height	GW0002	2.855	1.735	2.563	2.043	1.987	1.38	0.7167	main DW	GW0002	3.65	4.965	3.78	2.843
	1	GW0003	134.5	147.3	154.5	149.7	181.2	178.7	*	leaf area	GW0003	0.9396	0.5973	0.3588	0.0875	0.04297	spike DW	GW0003	0.7	0.74	*	0.815	0.895	0.77	0.53	leaf DW	GW0003	79	62.35	55.9	54.1	47.13	*	24.7	plant height	GW0003	3.3	2.33	*	2.49	2.5	*	0.965	main DW	GW0003	10.13	8.08	8.03	*
	1	GW0004	176.9	184.4	195.7	200	194.1	189	116.17	leaf area	GW0004	0.6644	0.5178	0.3603	0.1924	*	spike DW	GW0004	0.77	0.835	0.805	0.81	0.8033	0.6533	0.37	leaf DW	GW0004	68.2	67.3	61.7	*	*	40	21.67	plant height	GW0004	2.78	2.597	2.37	2.263	1.987	1.433	0.6233	main DW	GW0004	5.547	3.703	3.717	1.98
	1	GW0007	125.3	196.2	184.3	198.2	210	196.5	116.6	leaf area	GW0007	1.3075	0.8815	0.3334	0.1387	0.0407	spike DW	GW0007	0.775	0.86	0.85	0.8533	0.84	0.74	0.465	leaf DW	GW0007	79.3	63.25	61.8	58.1	51.8	36.45	24.9	plant height	GW0007	*	3.08	2.715	2.337	2.03	1.465	0.8	main DW	GW0007	*	*	6.27	3.59
	1	GW0008	153	50.6	125.1	179.2	193	151	136.95	leaf area	GW0008	*	0.494	0.3087	0.1326	0.0663	spike DW	GW0008	*	0.4	0.54	*	0.93	0.67	0.46	leaf DW	GW0008	73.2	56.1	51.45	52.5	48.17	37.87	22.83	plant height	GW0008	*	1.87	2.31	*	2.5	1.71	0.875	main DW	GW0008	11.71	*	7.8	4.13
	1	GW0009	125.7	126	131.1	134.7	153.3	146.8	102.83	leaf area	GW0009	0.8642	0.4751	0.3401	0.1518	0.03603	spike DW	GW0009	0.66	0.59	0.64	0.635	0.7567	0.6767	0.47	leaf DW	GW0009	70.2	65.8	57.2	46.6	46.73	36.4	20.27	plant height	GW0009	3.117	2.277	2.59	1.92	1.88	1.575	0.7733	main DW	GW0009	5.21	4.183	4.57	3.005
	1	GW0010	159.8	179.7	120.8	178.4	162	*	99.47	leaf area	GW0010	0.9524	0.5823	0.3042	0.1352	0.0564	spike DW	GW0010	0.76	0.77	0.6033	0.6933	0.6733	*	0.3533	leaf DW	GW0010	72.93	62.77	62.17	54.17	45.6	32.2	24.85	plant height	GW0010	3.097	2.53	1.903	1.833	1.787	*	0.6333	main DW	GW0010	6.94	4.203	1.263	2.663
	1	GW0013	127.6	163.1	176	170.7	155.5	174.9	121.65	leaf area	GW0013	0.9655	0.673	0.3737	0.1694	0.03657	spike DW	GW0013	0.74	0.83	0.68	0.7833	0.75	0.7033	0.465	leaf DW	GW0013	77.27	54.43	55.6	51.57	43.93	31.03	20.9	plant height	GW0013	3.675	2.653	2.54	2.183	1.72	1.497	0.81	main DW	GW0013	11.38	5.57	4.697	3.76
	1	GW0015	179.5	175.9	194.4	197.6	201.6	166.3	132.47	leaf area	GW0015	0.6267	0.51	0.3267	0.17	0.0386	spike DW	GW0015	0.7467	0.7467	0.735	0.75	0.7567	0.67	0.4833	leaf DW	GW0015	82.5	72.1	64.75	60.9	*	*	22.7	plant height	GW0015	3.14	2.625	2.573	2.29	2.153	1.673	0.865	main DW	GW0015	6.993	4.467	3.2	2.657
	1	GW0021	134.7	172.3	153.9	178.5	202.9	133.7	94.15	leaf area	GW0021	0.767	0.5941	0.3512	0.1427	0.04997	spike DW	GW0021	0.66	0.715	0.6133	0.7567	0.7333	0.5633	0.3733	leaf DW	GW0021	65.4	61.7	55	53.3	48.2	33.2	22.77	plant height	GW0021	2.603	2.477	1.927	1.997	1.69	1.19	0.6967	main DW	GW0021	5.53	3.477	3.597	3.327
	1	GW0024	147.7	164.1	172.8	180.7	175.9	176.1	121.8	leaf area	GW0024	0.8922	0.6267	0.3445	0.0979	0.02945	spike DW	GW0024	0.65	0.8	0.8233	0.8	0.8567	0.66	0.43	leaf DW	GW0024	82.83	65.7	61.5	56.5	45.85	36.27	24.1	plant height	GW0024	3.333	2.927	2.847	2.04	2.307	1.397	0.7767	main DW	GW0024	4.837	3.853	2.847	1.78
	1	GW0029	139.8	181.6	146.5	174.2	173.3	143.5	109.13	leaf area	GW0029	0.8994	0.6458	0.3987	0.1288	0.045	spike DW	GW0029	0.61	0.805	0.6767	0.7567	0.7133	0.635	0.42	leaf DW	GW0029	66.63	68.73	63.47	57.13	49.87	34.15	*	plant height	GW0029	2.997	1.797	2.117	2.04	1.723	1.2	0.72	main DW	GW0029	5.937	3.77	3.74	3.23
	1	GW0031	115.6	152.3	199.8	*	208.1	191.2	126.59	leaf area	GW0031	1.2537	0.7372	0.3406	0.0508	0.0153	spike DW	GW0031	0.7067	0.77	0.89	0.94	0.8	0.7655	0.4133	leaf DW	GW0031	70.7	60.33	58.17	58.1	45.53	39.6	24.5	plant height	GW0031	3.197	2.757	2.64	2.29	2.055	1.687	0.74	main DW	GW0031	8.25	4.89	2.763	2.99
	1	GW0035	178.9	188.6	185.6	180.3	202.4	183.5	127.15	leaf area	GW0035	0.991	0.7808	0.4227	0.1401	0.04107	spike DW	GW0035	0.805	*	0.9	0.735	0.8467	0.7433	0.45	leaf DW	GW0035	60.77	61.57	53.9	56.93	49	39.67	25	plant height	GW0035	2.85	3.077	2.69	2.28	1.833	1.42	0.73	main DW	GW0035	5.46	3.007	2.633	1.953
	1	GW0036	143.6	184.3	179	*	208.1	*	154.6	leaf area	GW0036	1.0414	0.5516	0.2917	0.0776	0.02615	spike DW	GW0036	0.7033	0.78	0.76	0.93	0.7867	*	0.5033	leaf DW	GW0036	74.7	62.43	56.6	56	49.03	33.27	25.1	plant height	GW0036	3.78	2.97	2.653	2.66	2.043	*	0.8967	main DW	GW0036	8.017	5.22	4.643	3.81
	1	GW0038	123.5	121.2	125.3	109.4	116.4	115.3	108.8	leaf area	GW0038	0.8054	0.5887	0.3171	0.0969	0.04003	spike DW	GW0038	0.65	0.61	0.61	0.5067	0.5467	0.53	0.35	leaf DW	GW0038	73.7	64.77	61.23	51.83	44.97	32.47	19.23	plant height	GW0038	3.127	2.487	2.22	2.133	1.717	1.3	0.5967	main DW	GW0038	6.34	5.507	3.073	4.12
	1	GW0039	92.7	99.9	97.6	105.1	125.9	103.1	111.77	leaf area	GW0039	0.579	0.4511	0.2709	0.1042	0.03787	spike DW	GW0039	0.42	0.4867	0.5	0.4867	0.57	0.5167	0.35	leaf DW	GW0039	70.43	54.27	48.3	44.23	40.5	34.03	18	plant height	GW0039	2.217	2.03	1.877	1.56	1.517	1.167	0.6567	main DW	GW0039	6.08	6.05	5.543	4.32
	1	GW0041	86.7	126.7	148.8	162.6	118.1	122.8	128.47	leaf area	GW0041	0.9323	0.5111	0.2554	0.1011	0.0422	spike DW	GW0041	0.825	0.505	0.6933	0.765	0.6467	0.55	0.525	leaf DW	GW0041	75.3	71.55	63.83	49.43	45.67	34.1	21	plant height	GW0041	3.38	2.575	2.663	2.61	1.63	1.307	0.87	main DW	GW0041	7.73	5.135	5.767	5.09
	1	GW0044	90.1	117.6	102.8	84.4	126.3	91.9	84.47	leaf area	GW0044	0.8457	0.496	0.2487	0.0962	0.03753	spike DW	GW0044	0.4967	0.57	0.4767	0.4267	0.55	0.385	0.3267	leaf DW	GW0044	67.53	59.73	46.57	38.17	36	24.25	13.03	plant height	GW0044	1.997	1.81	1.543	1.04	1.253	0.81	0.6	main DW	GW0044	4.99	4.23	3.317	2.207
	1	GW0045	97.1	132.8	137	103.3	105.7	100.6	77.7	leaf area	GW0045	0.6448	0.4697	0.2749	0.1141	0.0365	spike DW	GW0045	0.5133	0.67	0.7433	0.5833	0.6167	0.4833	0.4867	leaf DW	GW0045	71.43	61.77	53.6	47.77	43.67	31.4	20.77	plant height	GW0045	2.233	2.22	2.287	1.583	1.693	1.437	0.88	main DW	GW0045	4.24	3.093	2.19	2.03
	1	GW0047	90.5	119.3	126	109.8	168.1	138.3	85.13	leaf area	GW0047	0.839	0.3753	0.264	0.1225	0.03	spike DW	GW0047	0.6	0.6167	0.6467	0.6833	0.86	0.7167	0.505	leaf DW	GW0047	61.7	52.73	44.33	35.17	32.9	25.5	17.5	plant height	GW0047	2.447	1.887	2.077	2.047	1.915	1.347	0.7933	main DW	GW0047	8.337	6.98	5.497	5.34
	1	GW0049	114.8	146.7	136.2	170.1	123.5	110.3	113.23	leaf area	GW0049	0.7429	0.5237	0.3022	0.0642	0.03087	spike DW	GW0049	0.5633	0.7267	0.6233	0.7467	0.5967	0.51	0.44	leaf DW	GW0049	73.37	64.87	61	50.8	46.6	34.07	18.3	plant height	GW0049	2.457	2.523	2.08	1.84	1.557	1.14	0.7633	main DW	GW0049	6.183	6.047	4.963	3.03
	1	GW0050	127.8	114.2	129.7	137.1	110.7	128.1	93.83	leaf area	GW0050	0.6572	0.411	0.248	0.1529	0.02803	spike DW	GW0050	0.6733	0.5667	0.6867	0.74	0.6067	0.57	0.4333	leaf DW	GW0050	80.15	68.33	59.5	57.53	45.2	37.9	23.9	plant height	GW0050	2.69	1.913	2.26	1.98	1.603	1.235	0.6667	main DW	GW0050	3.33	3.253	2.42	2.2
	1	GW0051	73.7	112.5	113.2	130.5	112.2	108.1	59.76	leaf area	GW0051	0.7568	0.3934	0.2966	0.1553	0.0319	spike DW	GW0051	0.4167	0.56	0.5967	0.7067	0.5933	0.4733	0.2433	leaf DW	GW0051	73.87	60.8	54.63	55.57	50.67	36.9	21.07	plant height	GW0051	2.48	2.153	1.97	1.843	1.533	1.243	0.45	main DW	GW0051	9.797	5.833	4.753	3.753
	1	GW0052	92.8	99.5	132.3	128.1	119.4	121.2	63.87	leaf area	GW0052	0.5138	0.3942	0.2313	0.1004	0.0273	spike DW	GW0052	0.4567	0.5	0.5933	0.61	0.6033	0.6	0.2833	leaf DW	GW0052	70.7	63.8	57.87	47.33	39.43	32.03	19.93	plant height	GW0052	1.813	1.753	1.8	1.617	1.43	1.293	0.5667	main DW	GW0052	5.41	4.253	4.427	2.727
	1	GW0053	92.9	118.4	104.7	111.9	129.5	117.2	87	leaf area	GW0053	0.8777	0.5044	0.3358	0.1306	0.0361	spike DW	GW0053	0.5133	0.5967	0.59	0.6533	0.6667	0.6533	0.4167	leaf DW	GW0053	70.17	59.77	59.17	52.93	43.83	27.37	20.1	plant height	GW0053	2.47	2.19	2.007	1.967	1.68	1.483	0.73	main DW	GW0053	8.133	4.97	6.033	4.087
	1	GW0054	93.3	95	123.1	104.5	109.6	111	81.57	leaf area	GW0054	0.657	0.3472	0.2544	0.1105	0.02887	spike DW	GW0054	0.4433	0.46	0.5867	0.545	0.5567	0.5367	0.3733	leaf DW	GW0054	61.03	45.33	40.1	37.75	30.97	23.47	17.53	plant height	GW0054	1.737	1.28	1.61	1.385	1.25	1.04	0.58	main DW	GW0054	6.223	3.117	3.66	3.24
	1	GW0055	107.7	100.7	153.7	120.3	124.1	116.2	70.5	leaf area	GW0055	0.834	0.553	0.3401	0.114	0.05437	spike DW	GW0055	0.6033	0.55	0.6967	0.5833	0.7467	0.5967	0.31	leaf DW	GW0055	65.3	59.17	60.17	54.53	50.07	33.33	22	plant height	GW0055	2.8	2.097	2.133	1.893	1.89	1.39	0.57	main DW	GW0055	7.443	4.903	4.41	3.217
	1	GW0061	*	*	*	*	167.9	131.6	147.6	leaf area	GW0061	*	*	*	*	0.0365	spike DW	GW0061	*	*	*	*	0.83	0.62	*	leaf DW	GW0061	*	*	*	*	*	42.23	25.15	plant height	GW0061	*	*	*	*	*	1.68	*	main DW	GW0061	*	*	*	*
	1	GW0062	117.3	112.5	129.1	125	165.4	144.8	111.8	leaf area	GW0062	0.9802	0.4528	0.249	0.1467	0.02837	spike DW	GW0062	0.5367	0.5033	0.6067	0.57	0.6967	0.6267	0.36	leaf DW	GW0062	75.23	64.07	58.4	53.7	46.1	39.5	22.45	plant height	GW0062	2.597	1.937	2.023	1.74	1.647	1.45	0.68	main DW	GW0062	5.6	3.363	3.683	3.243
	1	GW0064	142.5	124.9	176.9	153.2	163.5	131.2	98.03	leaf area	GW0064	0.9622	0.5277	0.395	0.1501	0.04703	spike DW	GW0064	0.75	0.6833	0.7933	0.75	0.8133	0.67	0.4567	leaf DW	GW0064	83.95	63.03	67.55	58.3	52.15	40.67	21	plant height	GW0064	3.22	2.547	2.72	2.5	2.283	1.63	0.83	main DW	GW0064	7.883	5.83	5.09	5.41
	1	GW0065	122.3	128.2	167.2	156.3	137.2	157.5	121.93	leaf area	GW0065	0.9167	0.5591	0.3647	0.1414	0.0454	spike DW	GW0065	0.6333	0.5867	0.755	0.6533	0.7633	0.76	0.5133	leaf DW	GW0065	80.8	69.2	59.83	60.3	48.07	38.8	23.37	plant height	GW0065	3.493	2.88	2.84	2.26	2.187	*	0.95	main DW	GW0065	8.643	8.46	6.51	5.24
	1	GW0068	115.5	149.1	121.5	136.8	165	144	102.97	leaf area	GW0068	0.821	0.5413	0.3701	0.1637	0.04793	spike DW	GW0068	0.5567	0.6967	0.7167	0.79	0.825	0.7267	0.5	leaf DW	GW0068	81.8	73.6	63.75	59.6	51.55	38.77	25.8	plant height	GW0068	3.093	2.767	2.947	2.535	2.38	1.9	0.87	main DW	GW0068	8.117	5.687	6.723	5.44
	1	GW0069	98.7	117.2	133.3	132	144.9	131.5	115.17	leaf area	GW0069	0.6476	0.4127	0.3428	0.1503	0.0277	spike DW	GW0069	0.4633	0.6133	0.6433	0.65	0.7867	0.64	0.5233	leaf DW	GW0069	77.3	65.35	64.57	59.5	49	39.75	25	plant height	GW0069	2.387	2.573	2.57	2.333	2.345	1.627	0.99	main DW	GW0069	6.973	6.213	5.015	5.033
	1	GW0075	137.5	129.5	138.3	141.6	132.3	133.4	93.7	leaf area	GW0075	0.5829	0.493	0.3635	0.1328	0.03957	spike DW	GW0075	0.6833	0.6467	0.7367	0.7567	0.7033	0.6767	0.36	leaf DW	GW0075	77.5	61.83	60.43	55.9	47.23	38.93	20.65	plant height	GW0075	2.543	2.423	2.42	2.233	1.927	1.4	0.7033	main DW	GW0075	7.3	6.067	6.083	5.597
	1	GW0079	92.6	113.1	104.9	146	138.6	110.4	126.57	leaf area	GW0079	1.036	0.5178	0.3197	0.1315	0.03933	spike DW	GW0079	0.4867	0.5567	0.53	0.7	0.56	0.46	0.5033	leaf DW	GW0079	71.5	57.17	54.83	53.47	42.37	36.73	23	plant height	GW0079	2.483	2.057	2.017	1.96	1.643	1.13	0.91	main DW	GW0079	8.423	6.4	5.903	5
	1	GW0080	111.5	111.7	157.6	*	173.4	146.8	80.6	leaf area	GW0080	0.5832	0.5906	0.2805	*	0.03327	spike DW	GW0080	0.5667	0.535	0.73	*	0.83	0.7567	0.35	leaf DW	GW0080	74.27	64.87	59.47	*	48.1	37.9	18.37	plant height	GW0080	2.47	2.755	2.475	*	2.113	1.69	0.64	main DW	GW0080	6.337	6.257	5.68	*
	1	GW0081	103.7	131.2	133.1	155.1	134.7	102.7	60.83	leaf area	GW0081	0.5908	0.4169	0.3065	0.1203	0.06585	spike DW	GW0081	0.52	0.5933	0.5767	0.62	0.5967	0.4233	0.2733	leaf DW	GW0081	71.93	60.87	63.67	56.5	50.2	32.33	18.83	plant height	GW0081	2.137	2.08	1.837	1.783	1.647	0.983	0.4533	main DW	GW0081	6.54	6.113	4.76	3.24
	1	GW0082	119	143.1	124.3	144	132.3	128.6	103.8	leaf area	GW0082	0.6355	0.4296	0.3764	0.1353	0.0669	spike DW	GW0082	0.5233	0.6267	0.6133	0.7267	0.695	0.68	0.34	leaf DW	GW0082	83.03	65.47	54.67	59.5	53.25	36.4	22.47	plant height	GW0082	2.36	2.14	2.357	2.05	2.055	1.67	0.7233	main DW	GW0082	7.323	5.097	5.97	4.09
	1	GW0083	107.2	128	120.3	123.7	122.7	104.6	46.4	leaf area	GW0083	0.7949	0.5237	0.2979	0.1673	0.03607	spike DW	GW0083	0.51	0.5433	0.58	0.59	0.6067	0.5233	0.2233	leaf DW	GW0083	71.73	54.17	49.13	44.9	39.83	29.1	15.53	plant height	GW0083	2.23	2.037	1.76	1.657	1.277	0.957	0.35	main DW	GW0083	5.503	5.143	5.513	4.08
	1	GW0084	113.7	122.4	115.5	134.1	165.7	99.4	81.23	leaf area	GW0084	0.7633	0.5222	0.4113	0.1823	0.05997	spike DW	GW0084	0.6033	0.62	0.6067	0.67	0.7133	0.4967	0.37	leaf DW	GW0084	68.3	55.37	59.5	52.73	45.5	37.3	18.63	plant height	GW0084	2.643	2.273	2.29	2.093	2.037	1.36	0.6833	main DW	GW0084	5.63	5.09	4.3	3.433
	1	GW0089	118	116.4	121.1	165.5	122.9	147.2	93.93	leaf area	GW0089	0.7753	0.5562	0.1862	0.0983	0.03925	spike DW	GW0089	0.6233	0.555	0.63	0.6967	0.615	0.6433	0.4267	leaf DW	GW0089	77.37	67.5	54.75	58.67	48.55	41.73	23.97	plant height	GW0089	2.893	2.75	2.285	2.21	1.62	1.573	0.7033	main DW	GW0089	7.713	7.31	5.46	4.537
	1	GW0090	112	132	146.2	151	163.2	139.5	61.97	leaf area	GW0090	0.5765	0.4681	0.2877	0.1228	0.03087	spike DW	GW0090	0.5433	0.59	0.65	0.6967	0.72	0.5867	0.2233	leaf DW	GW0090	69.33	64.2	55.9	53	45.6	33.77	18.43	plant height	GW0090	2.137	2.03	2.03	1.957	1.7	1.317	0.38	main DW	GW0090	7.723	5.98	5.637	4.375
	1	GW0093	191.1	173.3	176.8	182.1	160.4	174	79.35	leaf area	GW0093	0.7016	0.4967	0.3167	0.0853	0.0227	spike DW	GW0093	0.6267	0.7033	0.74	0.66	0.6433	0.6167	0.28	leaf DW	GW0093	63.8	50.67	47.8	41.67	32.13	26.07	16.63	plant height	GW0093	2.367	2.207	2.047	1.68	1.453	1.173	0.48	main DW	GW0093	5.127	4.583	4.2	2.413
	1	GW0095	129.6	158.5	168.5	135.3	163.9	131.7	69.85	leaf area	GW0095	0.9533	0.58	0.38	0.129	0.03173	spike DW	GW0095	0.6567	0.5967	0.6633	0.5667	0.67	0.55	0.24	leaf DW	GW0095	85.05	70.5	59.5	57.37	45.7	36.9	21.15	plant height	GW0095	3.38	2.343	2.273	1.627	1.62	1.25	0.395	main DW	GW0095	6.577	2.777	3.163	2.217
	1	GW0096	154	150.6	180.5	190.5	*	153.7	132.93	leaf area	GW0096	0.7233	0.4933	0.29	0.2	0.0312	spike DW	GW0096	0.7467	0.71	0.7633	0.7267	0.8667	0.63	0.4933	leaf DW	GW0096	79.3	71.6	63.8	*	50.63	42.1	23.87	plant height	GW0096	3.22	2.77	2.447	2.203	1.987	1.473	0.8267	main DW	GW0096	4.733	3.58	3.187	3.437
	1	GW0099	123.1	167.1	139.7	185	167.8	168.8	99.2	leaf area	GW0099	0.7537	0.5667	0.3233	0.0974	0.02853	spike DW	GW0099	0.57	0.6533	0.6133	0.66	0.63	0.6	0.38	leaf DW	GW0099	63.25	66.63	59.23	56.4	45.87	35.23	22.93	plant height	GW0099	2.605	2.427	2.293	2.083	1.497	1.23	0.71	main DW	GW0099	7.67	3.947	4.38	4.577
	1	GW0101	181.5	190.4	192.2	184.5	125.8	115.7	71.17	leaf area	GW0101	0.6733	0.4167	0.2567	0.1067	0.02493	spike DW	GW0101	0.7767	0.71	0.6033	0.6367	0.6567	0.485	0.26	leaf DW	GW0101	79.43	63.03	57.1	56.9	44.8	36.1	17.53	plant height	GW0101	2.92	2.183	1.757	1.583	1.517	1.01	0.4133	main DW	GW0101	3.293	3.273	2.757	2.487
	1	GW0102	111.5	133	152.1	141	127	130.7	68.53	leaf area	GW0102	0.5633	0.3367	0.2333	0.1567	0.03957	spike DW	GW0102	0.3967	0.4767	0.4233	0.46	0.5133	0.4367	0.2233	leaf DW	GW0102	74.97	62	57	52.63	46.13	37.3	18.77	plant height	GW0102	1.763	1.5	1.37	1.42	1.213	0.92	0.3733	main DW	GW0102	3.987	3.163	2.553	3.457
	1	GW0149	124.6	134	150.1	137.4	114.1	98.7	67.24	leaf area	GW0149	0.5316	0.3594	0.2782	0.1327	0.04663	spike DW	GW0149	0.5467	0.5333	0.63	0.5533	0.5167	0.45	0.28	leaf DW	GW0149	79.03	61.47	57.7	56.07	45.4	28.43	17.97	plant height	GW0149	2.167	1.687	1.975	1.493	1.237	0.83	0.4533	main DW	GW0149	5.98	4.393	4.615	3.4
	1	GW0159	126.6	159.6	173.2	146.3	179	163.5	71.4	leaf area	GW0159	0.7674	0.4375	0.2196	0.118	0.0561	spike DW	GW0159	0.5567	0.76	0.6833	0.645	0.71	0.6633	0.2533	leaf DW	GW0159	70.93	48.63	44.1	43	41.23	30.4	15.9	plant height	GW0159	2.217	2.163	1.77	1.6	1.603	1.287	0.3967	main DW	GW0159	3.613	3.01	2.683	2.63
	1	GW0160	114.6	111.5	122.6	121.5	122.1	130.5	68	leaf area	GW0160	0.64	0.4133	0.2973	0.1682	0.0643	spike DW	GW0160	0.6067	0.5533	0.54	0.5533	0.525	0.5667	0.3067	leaf DW	GW0160	63.37	43.4	42.8	41.97	39.15	28.1	15.43	plant height	GW0160	1.847	1.683	1.537	1.553	1.515	1.077	0.4867	main DW	GW0160	4.737	4.007	4.11	3.86
	1	GW0168	128.1	109.6	110.9	97.4	116.1	108.8	65.1	leaf area	GW0168	0.4922	0.3658	0.2319	0.151	0.03457	spike DW	GW0168	0.5633	0.4333	0.4967	0.43	0.44	0.495	0.2333	leaf DW	GW0168	64.3	60.53	50.33	47.63	38.23	29.67	14.73	plant height	GW0168	1.76	1.437	1.387	1.093	1.03	0.855	0.3833	main DW	GW0168	4.9	4.8	4.113	2.567
	1	GW0169	120.3	126.9	134.2	118.6	124.2	139.4	76.13	leaf area	GW0169	0.5586	0.4215	0.2263	0.1137	0.03753	spike DW	GW0169	0.52	0.5067	0.5233	0.4833	0.4767	0.5033	0.2767	leaf DW	GW0169	60.8	55.77	44.63	42	37.73	30.17	15	plant height	GW0169	1.57	1.383	1.34	1.12	0.97	0.893	0.4367	main DW	GW0169	4.467	4.16	3.137	3.26
	1	GW0173	108.1	114.2	126.5	121.9	115.1	101	72.33	leaf area	GW0173	0.5127	0.3256	0.1635	0.064	0.03973	spike DW	GW0173	0.4133	0.5	0.5033	0.5133	0.5	0.4033	0.27	leaf DW	GW0173	65.47	49.33	46.43	40.23	34.33	25.57	16.07	plant height	GW0173	1.437	1.303	1.203	1.107	1.027	0.73	0.39	main DW	GW0173	4.71	4.487	3.35	2.917
	1	GW0174	111.4	111.5	117.1	115.6	112.5	91.3	59.13	leaf area	GW0174	0.4363	0.3402	0.197	0.0853	0.03423	spike DW	GW0174	0.4767	0.48	0.4733	0.4633	0.5	0.4033	0.2233	leaf DW	GW0174	65.87	55.83	45.9	41.5	34.2	27.1	14.1	plant height	GW0174	1.547	1.35	1.217	1.11	1.047	0.777	0.3567	main DW	GW0174	3.183	2.52	2.263	1.543
	1	GW0178	124.9	112.3	164	121.3	132.5	107.4	89.07	leaf area	GW0178	0.6019	0.4265	0.2684	0.0993	0.0318	spike DW	GW0178	0.5	0.46	0.6	0.4567	0.4967	0.43	0.2933	leaf DW	GW0178	67.3	58.13	54.53	48.53	39.27	28.4	16.03	plant height	GW0178	1.707	1.527	1.657	1.197	1.103	0.937	0.4833	main DW	GW0178	5.237	5.023	3.983	2.903
	1	GW0203	97.2	106.9	125.3	119.4	122	*	52.13	leaf area	GW0203	0.503	0.4003	0.3515	0.1311	0.04727	spike DW	GW0203	0.42	0.4333	0.51	0.4733	0.4433	*	0.21	leaf DW	GW0203	66.43	61.4	53.7	46.67	41.77	*	17.53	plant height	GW0203	1.76	1.457	1.517	1.173	1.017	*	0.3733	main DW	GW0203	4.667	3.263	3.01	1.983
	1	GW0215	69.5	74.9	90.4	94.4	78.7	*	44.93	leaf area	GW0215	0.5018	0.3002	0.1856	0.118	0.0314	spike DW	GW0215	0.31	0.3267	0.3867	0.3967	0.2933	*	0.18	leaf DW	GW0215	56.03	46.7	43.93	40.63	32.27	*	14.37	plant height	GW0215	1.233	1	1.1	1.02	0.757	*	0.3367	main DW	GW0215	2.107	1.31	1.733	1.933
		average	122.866	134.362	143.216	144.982	148.653	134.883	94.3384			0.759091	0.498588	0.304126	0.127147	0.0394847			0.593481	0.611523	0.645465	0.653632	0.674468	0.5921	0.370336			72.2703	60.9572	55.9438	51.5956	44.4743	34.2215	20.264			2.54925	2.1774	2.11274	1.86673	1.69512	1.29487	0.646666			6.28988	4.71545	4.29598	3.41752
		standard deviation	27.3034	30.34	27.791	30.6768	33.0589	27.9096	26.6872	#DIV/0!	#DIV/0!	0.188996	0.111988	0.0602811	0.0323426	0.0115495	#DIV/0!	#DIV/0!	0.118919	0.12121	0.115988	0.127887	0.135955	0.105965	0.100537	#DIV/0!	#DIV/0!	7.00997	6.82397	6.54467	6.79883	5.68765	4.9485	3.45417	#DIV/0!	#DIV/0!	0.610445	0.503428	0.462542	0.434951	0.407969	0.280871	0.187318	#DIV/0!	#DIV/0!	1.98791	1.41069	1.46433	1.06512
		ttest	3.61376e-05	0.00224872	8.50896e-06	2.3109e-05	1.13349e-05	3.03648e-06	4.08386e-09	#DIV/0!	#DIV/0!	0.150133	0.00105975	7.49831e-09	0.0015916	0.00257194	#DIV/0!	#DIV/0!	2.0999e-08	7.08004e-07	2.95067e-09	4.3989e-09	9.32312e-13	7.86557e-11	3.07108e-10	#DIV/0!	#DIV/0!	7.15569e-13	5.25679e-18	4.49275e-26	1.26719e-23	1.69613e-22	4.83809e-23	7.05938e-23	#DIV/0!	#DIV/0!	1.98295e-13	1.60079e-14	2.13168e-18	3.18974e-13	5.27291e-17	9.09143e-16	9.3738e-15	#DIV/0!	#DIV/0!	0.199508	0.0202411	0.0105694	0.753636
[truncated: 40 more columns]

## Sheet: Ppd
sensitivity to day-length	insensitivity to day-length	genotype!	AN	HD	TP	YA	GA	WA	TS		genotype!	AN	HD	TP	YA	GA		genotype!	AN	HD	TP	YA	GA	WA	TS		genotype!	AN	HD	TP	YA	GA	WA	TS		genotype!	AN	HD	TP	YA	GA	WA	TS		genotype!	AN	HD	TP	YA
1		GW0001	178.6	139.7	183	156.3	204.1	171.8	98.37	leaf area	GW0001	0.6136	0.4574	0.281	0.0889	0.01827	spike DW	GW0001	0.7433	0.5733	0.64	0.6633	0.68	0.62	0.28	leaf DW	GW0001	68.13	47.37	46.6	45.03	36.5	29.87	16.83	plant height	GW0001	2.47	1.647	1.583	1.5	1.3	1.113	0.4467	main DW	GW0001	7.38	3.987	3.357	2.64
1		GW0002	172.4	128.5	*	198.2	220.1	*	112.95	leaf area	GW0002	0.8375	0.54	0.374	0.1698	0.0578	spike DW	GW0002	0.68	0.61	0.91	0.76	0.855	0.67	0.4233	leaf DW	GW0002	84	51.75	60.3	59.55	52.9	39.8	18	plant height	GW0002	2.855	1.735	2.563	2.043	1.987	1.38	0.7167	main DW	GW0002	3.65	4.965	3.78	2.843
1		GW0003	134.5	147.3	154.5	149.7	181.2	178.7	*	leaf area	GW0003	0.9396	0.5973	0.3588	0.0875	0.04297	spike DW	GW0003	0.7	0.74	*	0.815	0.895	0.77	0.53	leaf DW	GW0003	79	62.35	55.9	54.1	47.13	*	24.7	plant height	GW0003	3.3	2.33	*	2.49	2.5	*	0.965	main DW	GW0003	10.13	8.08	8.03	*
1		GW0004	176.9	184.4	195.7	200	194.1	189	116.17	leaf area	GW0004	0.6644	0.5178	0.3603	0.1924	*	spike DW	GW0004	0.77	0.835	0.805	0.81	0.8033	0.6533	0.37	leaf DW	GW0004	68.2	67.3	61.7	*	*	40	21.67	plant height	GW0004	2.78	2.597	2.37	2.263	1.987	1.433	0.6233	main DW	GW0004	5.547	3.703	3.717	1.98
1		GW0006	107.1	93.3	126.2	138.3	155.7	161.1	95.1	leaf area	GW0006	0.8789	0.3968	0.2407	0.1082	0.05477	spike DW	GW0006	0.6167	0.5267	0.6367	0.63	0.7233	0.525	0.3467	leaf DW	GW0006	69.37	56.6	48.4	45.57	41.07	25.15	19.07	plant height	GW0006	2.573	1.95	1.997	1.92	1.713	0.92	0.5567	main DW	GW0006	11.12	*	*	6.46
1		GW0007	125.3	196.2	184.3	198.2	210	196.5	116.6	leaf area	GW0007	1.3075	0.8815	0.3334	0.1387	0.0407	spike DW	GW0007	0.775	0.86	0.85	0.8533	0.84	0.74	0.465	leaf DW	GW0007	79.3	63.25	61.8	58.1	51.8	36.45	24.9	plant height	GW0007	*	3.08	2.715	2.337	2.03	1.465	0.8	main DW	GW0007	*	*	6.27	3.59
1		GW0008	153	50.6	125.1	179.2	193	151	136.95	leaf area	GW0008	*	0.494	0.3087	0.1326	0.0663	spike DW	GW0008	*	0.4	0.54	*	0.93	0.67	0.46	leaf DW	GW0008	73.2	56.1	51.45	52.5	48.17	37.87	22.83	plant height	GW0008	*	1.87	2.31	*	2.5	1.71	0.875	main DW	GW0008	11.71	*	7.8	4.13
1		GW0009	125.7	126	131.1	134.7	153.3	146.8	102.83	leaf area	GW0009	0.8642	0.4751	0.3401	0.1518	0.03603	spike DW	GW0009	0.66	0.59	0.64	0.635	0.7567	0.6767	0.47	leaf DW	GW0009	70.2	65.8	57.2	46.6	46.73	36.4	20.27	plant height	GW0009	3.117	2.277	2.59	1.92	1.88	1.575	0.7733	main DW	GW0009	5.21	4.183	4.57	3.005
1		GW0010	159.8	179.7	120.8	178.4	162	*	99.47	leaf area	GW0010	0.9524	0.5823	0.3042	0.1352	0.0564	spike DW	GW0010	0.76	0.77	0.6033	0.6933	0.6733	*	0.3533	leaf DW	GW0010	72.93	62.77	62.17	54.17	45.6	32.2	24.85	plant height	GW0010	3.097	2.53	1.903	1.833	1.787	*	0.6333	main DW	GW0010	6.94	4.203	1.263	2.663
1		GW0011	117.4	123.8	147.6	133.2	151.4	106.4	44.53	leaf area	GW0011	0.503	0.3855	0.2677	0.1771	0.0475	spike DW	GW0011	0.4667	0.4933	0.4567	0.5367	0.4633	0.4167	0.1667	leaf DW	GW0011	59.4	45.5	39.97	40.1	35.13	25.97	16.57	plant height	GW0011	1.583	1.457	1.19	1.19	1.073	0.757	0.28	main DW	GW0011	2.64	2.64	1.733	2.227
1		GW0012	120	128.3	140	139.7	149.2	146.5	55.73	leaf area	GW0012	0.7807	0.4708	0.2771	0.1282	0.03727	spike DW	GW0012	0.64	0.55	0.5267	0.5067	0.54	0.52	0.1867	leaf DW	GW0012	68.5	45.47	44.37	42.1	33.93	26.83	16.37	plant height	GW0012	2.32	1.6	1.54	1.25	1.077	0.92	0.3033	main DW	GW0012	7.467	4.243	3.45	2.237
1		GW0013	127.6	163.1	176	170.7	155.5	174.9	121.65	leaf area	GW0013	0.9655	0.673	0.3737	0.1694	0.03657	spike DW	GW0013	0.74	0.83	0.68	0.7833	0.75	0.7033	0.465	leaf DW	GW0013	77.27	54.43	55.6	51.57	43.93	31.03	20.9	plant height	GW0013	3.675	2.653	2.54	2.183	1.72	1.497	0.81	main DW	GW0013	11.38	5.57	4.697	3.76
1		GW0014	151.2	189.2	179.8	168.4	199.3	129.1	64.55	leaf area	GW0014	0.613	0.4138	0.2672	0.1385	0.02943	spike DW	GW0014	0.6967	0.7133	0.6333	0.6133	0.6267	0.49	0.27	leaf DW	GW0014	55.93	48.13	43.97	43.57	37.67	29.87	17.05	plant height	GW0014	2.027	1.757	1.537	1.453	1.25	0.917	0.42	main DW	GW0014	4.297	2.503	2.073	1.7
1		GW0015	179.5	175.9	194.4	197.6	201.6	166.3	132.47	leaf area	GW0015	0.6267	0.51	0.3267	0.17	0.0386	spike DW	GW0015	0.7467	0.7467	0.735	0.75	0.7567	0.67	0.4833	leaf DW	GW0015	82.5	72.1	64.75	60.9	*	*	22.7	plant height	GW0015	3.14	2.625	2.573	2.29	2.153	1.673	0.865	main DW	GW0015	6.993	4.467	3.2	2.657
1		GW0017	115.8	150.6	156.6	185.9	162.1	117	93.2	leaf area	GW0017	0.8684	0.6776	0.3118	0.1926	0.05383	spike DW	GW0017	0.6133	0.7367	0.6667	0.745	0.6467	0.5233	0.3433	leaf DW	GW0017	55.37	60.17	50.7	47.8	40.5	26.17	17.43	plant height	GW0017	2.317	2.347	1.937	2.08	1.57	1.137	0.5767	main DW	GW0017	5.733	4.807	2.867	2.85
1		GW0018	147.3	154.2	160.7	141.6	154.7	*	62.83	leaf area	GW0018	0.8294	0.4688	0.2408	0.0479	*	spike DW	GW0018	0.56	0.5567	0.6167	0.5233	0.51	*	0.2167	leaf DW	GW0018	64.47	36	39.1	30.87	25.3	*	17.13	plant height	GW0018	1.82	1.33	1.38	0.957	0.87	*	0.3267	main DW	GW0018	2.947	2.15	1.617	1.41
1		GW0019	185.9	180.2	180	186.2	188	190.5	101.67	leaf area	GW0019	0.7008	0.4414	0.311	0.0993	0.0228	spike DW	GW0019	0.72	0.6967	0.74	0.68	0.64	0.61	0.3467	leaf DW	GW0019	53.37	50.5	43.57	37.9	35.3	26.2	15.87	plant height	GW0019	2.083	1.723	1.65	1.353	1.17	0.985	0.56	main DW	GW0019	5.317	3.033	3.18	2.567
1		GW0021	134.7	172.3	153.9	178.5	202.9	133.7	94.15	leaf area	GW0021	0.767	0.5941	0.3512	0.1427	0.04997	spike DW	GW0021	0.66	0.715	0.6133	0.7567	0.7333	0.5633	0.3733	leaf DW	GW0021	65.4	61.7	55	53.3	48.2	33.2	22.77	plant height	GW0021	2.603	2.477	1.927	1.997	1.69	1.19	0.6967	main DW	GW0021	5.53	3.477	3.597	3.327
1		GW0022	102.4	159.6	166.5	152.4	161	169.9	91.1	leaf area	GW0022	1.3047	0.3498	0.2101	0.0943	0.0238	spike DW	GW0022	0.5467	0.66	0.69	0.6167	0.68	0.65	0.3333	leaf DW	GW0022	69.67	49.93	40.17	39.1	38.8	28.7	18.47	plant height	GW0022	2.267	1.77	1.6	1.31	1.3	1.177	0.5167	main DW	GW0022	7.393	2.983	2.15	2.23
1		GW0023	143.8	149.7	171.9	157.3	196	145.8	122.47	leaf area	GW0023	0.8105	0.4036	0.2746	0.1257	0.04007	spike DW	GW0023	0.7633	0.695	0.74	0.76	0.78	0.58	0.43	leaf DW	GW0023	68.27	47.85	45.25	45.97	37.97	24.3	17.67	plant height	GW0023	2.537	1.745	1.745	1.973	1.583	1.165	0.68	main DW	GW0023	5.673	2.635	1.625	2.9
1		GW0024	147.7	164.1	172.8	180.7	175.9	176.1	121.8	leaf area	GW0024	0.8922	0.6267	0.3445	0.0979	0.02945	spike DW	GW0024	0.65	0.8	0.8233	0.8	0.8567	0.66	0.43	leaf DW	GW0024	82.83	65.7	61.5	56.5	45.85	36.27	24.1	plant height	GW0024	3.333	2.927	2.847	2.04	2.307	1.397	0.7767	main DW	GW0024	4.837	3.853	2.847	1.78
1		GW0025	85.1	117.8	132.1	172.5	147.8	151.1	116.95	leaf area	GW0025	1.1694	0.5739	0.2894	0.0527	0.0233	spike DW	GW0025	0.46	0.59	0.6667	0.72	0.3967	0.5567	0.38	leaf DW	GW0025	67	61	52.93	43.15	37.1	27.9	20.67	plant height	GW0025	2.305	2.17	2.163	1.845	1.25	0.99	0.68	main DW	GW0025	11.17	6.61	5.857	3.72
1		GW0026	*	*	158.3	80.4	170.1	144.9	*	leaf area	GW0026	*	*	0.3947	0.1207	0.044	spike DW	GW0026	*	*	0.85	0.68	0.49	0.745	0.49	leaf DW	GW0026	*	*	57.5	44.4	46.25	29.83	21.3	plant height	GW0026	*	*	*	2.57	2.32	*	0.97	main DW	GW0026	*	*	*	*
1		GW0027	120.5	138.7	141.4	135.2	129.1	152.7	100.1	leaf area	GW0027	0.5612	0.4638	0.2721	0.1235	0.0225	spike DW	GW0027	0.5367	0.5967	0.6167	0.57	0.5367	0.57	0.3367	leaf DW	GW0027	54	55.7	47.53	44.1	36.5	27.1	18.83	plant height	GW0027	1.807	1.63	1.637	1.5	1.047	1.007	0.51	main DW	GW0027	4.61	3.053	2.427	2.353
1		GW0029	139.8	181.6	146.5	174.2	173.3	143.5	109.13	leaf area	GW0029	0.8994	0.6458	0.3987	0.1288	0.045	spike DW	GW0029	0.61	0.805	0.6767	0.7567	0.7133	0.635	0.42	leaf DW	GW0029	66.63	68.73	63.47	57.13	49.87	34.15	*	plant height	GW0029	2.997	1.797	2.117	2.04	1.723	1.2	0.72	main DW	GW0029	5.937	3.77	3.74	3.23
1		GW0030	109.7	165.1	141.1	166.5	181.8	174.3	90.63	leaf area	GW0030	0.8009	0.5066	0.2761	0.2229	0.0286	spike DW	GW0030	0.5867	0.7433	0.6233	0.79	0.8267	0.62	0.3267	leaf DW	GW0030	64.57	45.9	45.57	39.25	35.07	25.1	18.9	plant height	GW0030	2.25	1.91	1.693	2.075	1.667	1.21	0.5267	main DW	GW0030	8.255	4.68	4.71	3.715
1		GW0031	115.6	152.3	199.8	*	208.1	191.2	126.59	leaf area	GW0031	1.2537	0.7372	0.3406	0.0508	0.0153	spike DW	GW0031	0.7067	0.77	0.89	0.94	0.8	0.7655	0.4133	leaf DW	GW0031	70.7	60.33	58.17	58.1	45.53	39.6	24.5	plant height	GW0031	3.197	2.757	2.64	2.29	2.055	1.687	0.74	main DW	GW0031	8.25	4.89	2.763	2.99
1		GW0033	117.2	132.6	93.9	99.3	103	122.8	103	leaf area	GW0033	0.7353	0.4202	0.2085	0.0871	0.02793	spike DW	GW0033	0.6	0.5567	0.45	0.555	0.5367	0.6233	0.4233	leaf DW	GW0033	66.1	55.43	40.7	42.3	36.4	28.6	14.17	plant height	GW0033	2.327	2.027	1.573	1.645	1.5	1.367	0.7	main DW	GW0033	4.61	3.79	3.75	2.815
1		GW0035	178.9	188.6	185.6	180.3	202.4	183.5	127.15	leaf area	GW0035	0.991	0.7808	0.4227	0.1401	0.04107	spike DW	GW0035	0.805	*	0.9	0.735	0.8467	0.7433	0.45	leaf DW	GW0035	60.77	61.57	53.9	56.93	49	39.67	25	plant height	GW0035	2.85	3.077	2.69	2.28	1.833	1.42	0.73	main DW	GW0035	5.46	3.007	2.633	1.953
1		GW0036	143.6	184.3	179	*	208.1	*	154.6	leaf area	GW0036	1.0414	0.5516	0.2917	0.0776	0.02615	spike DW	GW0036	0.7033	0.78	0.76	0.93	0.7867	*	0.5033	leaf DW	GW0036	74.7	62.43	56.6	56	49.03	33.27	25.1	plant height	GW0036	3.78	2.97	2.653	2.66	2.043	*	0.8967	main DW	GW0036	8.017	5.22	4.643	3.81
1		GW0037	75.8	101.9	98.3	114.3	83.9	83.6	61.7	leaf area	GW0037	0.5363	0.3816	0.243	0.0884	0.02495	spike DW	GW0037	0.4	0.42	0.53	0.57	0.425	0.3867	0.2467	leaf DW	GW0037	71.5	49.93	45.17	44.03	33.1	24.17	16.13	plant height	GW0037	1.53	1.543	1.737	1.523	1.065	0.84	0.4133	main DW	GW0037	5.093	5.153	3.44	2.947
1		GW0038	123.5	121.2	125.3	109.4	116.4	115.3	108.8	leaf area	GW0038	0.8054	0.5887	0.3171	0.0969	0.04003	spike DW	GW0038	0.65	0.61	0.61	0.5067	0.5467	0.53	0.35	leaf DW	GW0038	73.7	64.77	61.23	51.83	44.97	32.47	19.23	plant height	GW0038	3.127	2.487	2.22	2.133	1.717	1.3	0.5967	main DW	GW0038	6.34	5.507	3.073	4.12
1		GW0039	92.7	99.9	97.6	105.1	125.9	103.1	111.77	leaf area	GW0039	0.579	0.4511	0.2709	0.1042	0.03787	spike DW	GW0039	0.42	0.4867	0.5	0.4867	0.57	0.5167	0.35	leaf DW	GW0039	70.43	54.27	48.3	44.23	40.5	34.03	18	plant height	GW0039	2.217	2.03	1.877	1.56	1.517	1.167	0.6567	main DW	GW0039	6.08	6.05	5.543	4.32
1		GW0040	106.6	106.3	98	93.5	88.3	88	78.43	leaf area	GW0040	0.8657	0.39	0.2571	0.0954	0.0136	spike DW	GW0040	0.6533	0.6033	0.5467	0.5133	0.475	0.4767	0.35	leaf DW	GW0040	75.97	55.97	46.5	43	35.25	29.57	16.47	plant height	GW0040	2.677	1.873	1.87	1.53	1.13	1.04	0.6067	main DW	GW0040	6.573	4.663	3.397	2.117
1		GW0041	86.7	126.7	148.8	162.6	118.1	122.8	128.47	leaf area	GW0041	0.9323	0.5111	0.2554	0.1011	0.0422	spike DW	GW0041	0.825	0.505	0.6933	0.765	0.6467	0.55	0.525	leaf DW	GW0041	75.3	71.55	63.83	49.43	45.67	34.1	21	plant height	GW0041	3.38	2.575	2.663	2.61	1.63	1.307	0.87	main DW	GW0041	7.73	5.135	5.767	5.09
1		GW0042	76.2	100	99.9	96.1	123	106.7	77.6	leaf area	GW0042	0.8307	0.4052	0.3012	0.1135	0.03663	spike DW	GW0042	0.4033	0.4867	0.5867	0.49	0.5767	0.47	0.3167	leaf DW	GW0042	59.9	50.3	51.27	48.83	39.57	31.3	18.83	plant height	GW0042	2.4	1.747	1.677	1.49	1.29	1.045	0.5633	main DW	GW0042	8.557	5.577	5.06	4.147
1		GW0043	77.5	107.4	94.5	92	111.7	82.2	79.77	leaf area	GW0043	0.7211	0.4084	0.274	0.0834	0.03707	spike DW	GW0043	0.4167	0.5067	0.5067	0.5167	0.6	0.4067	0.3667	leaf DW	GW0043	72.17	60.07	51	43.87	40.63	29.83	17.23	plant height	GW0043	2.057	1.733	1.667	1.457	1.49	0.903	0.5767	main DW	GW0043	7.377	4.637	3.803	4.197
1		GW0044	90.1	117.6	102.8	84.4	126.3	91.9	84.47	leaf area	GW0044	0.8457	0.496	0.2487	0.0962	0.03753	spike DW	GW0044	0.4967	0.57	0.4767	0.4267	0.55	0.385	0.3267	leaf DW	GW0044	67.53	59.73	46.57	38.17	36	24.25	13.03	plant height	GW0044	1.997	1.81	1.543	1.04	1.253	0.81	0.6	main DW	GW0044	4.99	4.23	3.317	2.207
1		GW0045	97.1	132.8	137	103.3	105.7	100.6	77.7	leaf area	GW0045	0.6448	0.4697	0.2749	0.1141	0.0365	spike DW	GW0045	0.5133	0.67	0.7433	0.5833	0.6167	0.4833	0.4867	leaf DW	GW0045	71.43	61.77	53.6	47.77	43.67	31.4	20.77	plant height	GW0045	2.233	2.22	2.287	1.583	1.693	1.437	0.88	main DW	GW0045	4.24	3.093	2.19	2.03
1		GW0046	99.2	116.5	114.5	116.3	118.2	75.5	67.37	leaf area	GW0046	0.6891	0.4741	0.2227	0.0901	0.02107	spike DW	GW0046	0.5067	0.5533	0.5433	0.55	0.48	0.475	0.29	leaf DW	GW0046	70.57	50.33	43.13	40.23	33.9	26.75	14.33	plant height	GW0046	1.653	1.637	1.293	1.373	0.977	0.925	0.43	main DW	GW0046	4.54	4.663	2.567	4
1		GW0047	90.5	119.3	126	109.8	168.1	138.3	85.13	leaf area	GW0047	0.839	0.3753	0.264	0.1225	0.03	spike DW	GW0047	0.6	0.6167	0.6467	0.6833	0.86	0.7167	0.505	leaf DW	GW0047	61.7	52.73	44.33	35.17	32.9	25.5	17.5	plant height	GW0047	2.447	1.887	2.077	2.047	1.915	1.347	0.7933	main DW	GW0047	8.337	6.98	5.497	5.34
1		GW0048	74.7	103.6	130.5	110.8	158.6	102.5	98.4	leaf area	GW0048	*	0.5037	0.2668	0.1136	0.03387	spike DW	GW0048	0.6767	0.6267	0.7267	0.6167	0.695	0.5467	0.4467	leaf DW	GW0048	69.1	56	47.63	43.83	38.47	31.8	17.77	plant height	GW0048	3.03	2.177	2.473	1.977	1.81	1.197	0.7267	main DW	GW0048	8.94	4.65	4.62	4.393
1		GW0049	114.8	146.7	136.2	170.1	123.5	110.3	113.23	leaf area	GW0049	0.7429	0.5237	0.3022	0.0642	0.03087	spike DW	GW0049	0.5633	0.7267	0.6233	0.7467	0.5967	0.51	0.44	leaf DW	GW0049	73.37	64.87	61	50.8	46.6	34.07	18.3	plant height	GW0049	2.457	2.523	2.08	1.84	1.557	1.14	0.7633	main DW	GW0049	6.183	6.047	4.963	3.03
1		GW0050	127.8	114.2	129.7	137.1	110.7	128.1	93.83	leaf area	GW0050	0.6572	0.411	0.248	0.1529	0.02803	spike DW	GW0050	0.6733	0.5667	0.6867	0.74	0.6067	0.57	0.4333	leaf DW	GW0050	80.15	68.33	59.5	57.53	45.2	37.9	23.9	plant height	GW0050	2.69	1.913	2.26	1.98	1.603	1.235	0.6667	main DW	GW0050	3.33	3.253	2.42	2.2
1		GW0051	73.7	112.5	113.2	130.5	112.2	108.1	59.76	leaf area	GW0051	0.7568	0.3934	0.2966	0.1553	0.0319	spike DW	GW0051	0.4167	0.56	0.5967	0.7067	0.5933	0.4733	0.2433	leaf DW	GW0051	73.87	60.8	54.63	55.57	50.67	36.9	21.07	plant height	GW0051	2.48	2.153	1.97	1.843	1.533	1.243	0.45	main DW	GW0051	9.797	5.833	4.753	3.753
1		GW0052	92.8	99.5	132.3	128.1	119.4	121.2	63.87	leaf area	GW0052	0.5138	0.3942	0.2313	0.1004	0.0273	spike DW	GW0052	0.4567	0.5	0.5933	0.61	0.6033	0.6	0.2833	leaf DW	GW0052	70.7	63.8	57.87	47.33	39.43	32.03	19.93	plant height	GW0052	1.813	1.753	1.8	1.617	1.43	1.293	0.5667	main DW	GW0052	5.41	4.253	4.427	2.727
1		GW0053	92.9	118.4	104.7	111.9	129.5	117.2	87	leaf area	GW0053	0.8777	0.5044	0.3358	0.1306	0.0361	spike DW	GW0053	0.5133	0.5967	0.59	0.6533	0.6667	0.6533	0.4167	leaf DW	GW0053	70.17	59.77	59.17	52.93	43.83	27.37	20.1	plant height	GW0053	2.47	2.19	2.007	1.967	1.68	1.483	0.73	main DW	GW0053	8.133	4.97	6.033	4.087
1		GW0054	93.3	95	123.1	104.5	109.6	111	81.57	leaf area	GW0054	0.657	0.3472	0.2544	0.1105	0.02887	spike DW	GW0054	0.4433	0.46	0.5867	0.545	0.5567	0.5367	0.3733	leaf DW	GW0054	61.03	45.33	40.1	37.75	30.97	23.47	17.53	plant height	GW0054	1.737	1.28	1.61	1.385	1.25	1.04	0.58	main DW	GW0054	6.223	3.117	3.66	3.24
1		GW0055	107.7	100.7	153.7	120.3	124.1	116.2	70.5	leaf area	GW0055	0.834	0.553	0.3401	0.114	0.05437	spike DW	GW0055	0.6033	0.55	0.6967	0.5833	0.7467	0.5967	0.31	leaf DW	GW0055	65.3	59.17	60.17	54.53	50.07	33.33	22	plant height	GW0055	2.8	2.097	2.133	1.893	1.89	1.39	0.57	main DW	GW0055	7.443	4.903	4.41	3.217
1		GW0056	94.6	92.7	114.4	119	112.6	106	82.73	leaf area	GW0056	0.7639	0.4423	0.2473	0.1132	0.03093	spike DW	GW0056	0.44	0.4533	0.49	0.6133	0.5833	0.55	0.3233	leaf DW	GW0056	60.83	40.67	38.77	45.57	31.5	23.9	16.17	plant height	GW0056	1.8	1.487	1.347	1.537	1.217	1.087	0.5967	main DW	GW0056	4.943	4.32	3.69	2.89
1		GW0057	75	72.7	94.2	101.5	103.7	93.1	73.6	leaf area	GW0057	0.7031	0.4743	0.2189	0.0978	0.0329	spike DW	GW0057	0.42	0.49	0.5633	0.51	0.5967	0.55	0.3433	leaf DW	GW0057	53.83	51.03	41.4	39.63	37.13	29.3	16.77	plant height	GW0057	1.76	1.88	1.607	1.317	1.28	1.06	0.57	main DW	GW0057	5.867	5.8	4.257	3.423
1		GW0058	66.9	83.6	86.6	77.7	91.9	79.6	56.43	leaf area	GW0058	1.0998	0.5115	0.2442	0.0823	0.03147	spike DW	GW0058	0.3	0.3333	0.3833	0.3633	0.3633	0.3667	0.24	leaf DW	GW0058	62.3	52.53	47.7	40	34.5	26.43	20.6	plant height	GW0058	1.49	1.713	1.37	1.2	1.067	0.893	0.4467	main DW	GW0058	5.917	5.373	3.773	3.337
1		GW0059	84.8	110.2	88.5	89.7	78.2	72.3	69.87	leaf area	GW0059	0.4689	0.3233	0.2083	0.0723	0.0288	spike DW	GW0059	0.41	0.46	0.3933	0.52	0.3667	0.41	0.3967	leaf DW	GW0059	62.5	59.93	51.37	37.3	34.93	25.73	15.97	plant height	GW0059	1.49	1.45	1.253	1.123	1.19	0.86	0.68	main DW	GW0059	4.403	3.19	2.91	2.55
1		GW0060	71.2	153.3	144.1	115.3	125.7	100.8	89.37	leaf area	GW0060	0.8886	0.4857	0.3205	0.0765	0.037	spike DW	GW0060	0.4167	0.6667	0.5967	0.57	0.6067	0.5633	0.38	leaf DW	GW0060	74.15	55.7	52.83	47.8	41.9	31	19	plant height	GW0060	2.407	2.167	1.63	1.85	1.553	1.253	0.61	main DW	GW0060	8.097	3.9	3.807	3.81
1		GW0061	*	*	*	*	167.9	131.6	147.6	leaf area	GW0061	*	*	*	*	0.0365	spike DW	GW0061	*	*	*	*	0.83	0.62	*	leaf DW	GW0061	*	*	*	*	*	42.23	25.15	plant height	GW0061	*	*	*	*	*	1.68	*	main DW	GW0061	*	*	*	*
1		GW0062	117.3	112.5	129.1	125	165.4	144.8	111.8	leaf area	GW0062	0.9802	0.4528	0.249	0.1467	0.02837	spike DW	GW0062	0.5367	0.5033	0.6067	0.57	0.6967	0.6267	0.36	leaf DW	GW0062	75.23	64.07	58.4	53.7	46.1	39.5	22.45	plant height	GW0062	2.597	1.937	2.023	1.74	1.647	1.45	0.68	main DW	GW0062	5.6	3.363	3.683	3.243
1		GW0064	142.5	124.9	176.9	153.2	163.5	131.2	98.03	leaf area	GW0064	0.9622	0.5277	0.395	0.1501	0.04703	spike DW	GW0064	0.75	0.6833	0.7933	0.75	0.8133	0.67	0.4567	leaf DW	GW0064	83.95	63.03	67.55	58.3	52.15	40.67	21	plant height	GW0064	3.22	2.547	2.72	2.5	2.283	1.63	0.83	main DW	GW0064	7.883	5.83	5.09	5.41
1		GW0065	122.3	128.2	167.2	156.3	137.2	157.5	121.93	leaf area	GW0065	0.9167	0.5591	0.3647	0.1414	0.0454	spike DW	GW0065	0.6333	0.5867	0.755	0.6533	0.7633	0.76	0.5133	leaf DW	GW0065	80.8	69.2	59.83	60.3	48.07	38.8	23.37	plant height	GW0065	3.493	2.88	2.84	2.26	2.187	*	0.95	main DW	GW0065	8.643	8.46	6.51	5.24
1		GW0066	96.5	121.1	126.1	166.6	142.6	112	84	leaf area	GW0066	0.755	0.625	0.3369	0.1435	0.04227	spike DW	GW0066	0.52	0.625	0.66	0.72	0.635	0.57	0.4467	leaf DW	GW0066	59.77	57.6	49.17	46.8	40.1	30.57	19.93	plant height	GW0066	2.713	2.565	2.647	2.175	2.213	1.475	0.6833	main DW	GW0066	7.113	4.775	7.55	5.18
1		GW0068	115.5	149.1	121.5	136.8	165	144	102.97	leaf area	GW0068	0.821	0.5413	0.3701	0.1637	0.04793	spike DW	GW0068	0.5567	0.6967	0.7167	0.79	0.825	0.7267	0.5	leaf DW	GW0068	81.8	73.6	63.75	59.6	51.55	38.77	25.8	plant height	GW0068	3.093	2.767	2.947	2.535	2.38	1.9	0.87	main DW	GW0068	8.117	5.687	6.723	5.44
1		GW0069	98.7	117.2	133.3	132	144.9	131.5	115.17	leaf area	GW0069	0.6476	0.4127	0.3428	0.1503	0.0277	spike DW	GW0069	0.4633	0.6133	0.6433	0.65	0.7867	0.64	0.5233	leaf DW	GW0069	77.3	65.35	64.57	59.5	49	39.75	25	plant height	GW0069	2.387	2.573	2.57	2.333	2.345	1.627	0.99	main DW	GW0069	6.973	6.213	5.015	5.033
1		GW0070	99.1	102	121.8	131.5	119.8	121.6	70.32	leaf area	GW0070	0.5797	0.4493	0.2131	0.1171	0.04285	spike DW	GW0070	0.4833	0.4467	0.5533	0.68	0.5567	0.5867	0.2467	leaf DW	GW0070	70.77	61.13	49.67	44.1	41.1	32	19.1	plant height	GW0070	1.887	1.813	1.527	1.93	1.333	1.227	0.5433	main DW	GW0070	6.363	5.463	4.417	4.523
1		GW0071	130.2	120.5	140	145.5	152.6	148.4	73.7	leaf area	GW0071	0.9745	0.499	0.2799	0.1311	0.05	spike DW	GW0071	0.6433	0.56	0.6733	0.6867	0.8233	0.67	0.3033	leaf DW	GW0071	83.5	57.07	49.67	49.53	39.93	29.5	16.97	plant height	GW0071	2.397	1.827	1.817	1.953	1.85	1.45	0.4833	main DW	GW0071	4.487	3.35	2.773	2.553
1		GW0072	83.7	86.2	96.2	101.8	107.7	71.8	50.5	leaf area	GW0072	0.8219	0.4973	0.2868	0.1631	0.0446	spike DW	GW0072	0.51	0.44	0.5267	0.5233	0.5567	0.3833	0.2067	leaf DW	GW0072	65.7	46.67	42.83	41.4	40.43	27.4	15.97	plant height	GW0072	1.927	1.347	1.6	1.273	1.26	0.863	0.3	main DW	GW0072	7.063	4.027	4.287	4.98
1		GW0073	111.3	119.6	113.6	147.4	133.5	129.5	94.37	leaf area	GW0073	0.7055	0.4885	0.3395	0.1153	0.02353	spike DW	GW0073	0.6167	0.5433	0.61	0.65	0.6633	0.685	0.42	leaf DW	GW0073	83.03	57.73	50.67	47.5	35.77	33.47	20.43	plant height	GW0073	2.43	2.19	1.69	1.84	1.72	1.527	0.68	main DW	GW0073	3.78	3.167	4.085	3.763
1		GW0074	88.8	102.4	90.3	91	95.9	80.5	51.87	leaf area	GW0074	0.6676	0.4284	0.2559	0.1074	0.06543	spike DW	GW0074	0.4167	0.51	0.4533	0.5	0.4933	0.395	0.1867	leaf DW	GW0074	61.3	51.53	47.47	42	37.2	31.1	13.63	plant height	GW0074	1.79	1.58	1.49	1.74	1.623	0.885	0.3033	main DW	GW0074	5.657	3.757	4.66	3.327
1		GW0075	137.5	129.5	138.3	141.6	132.3	133.4	93.7	leaf area	GW0075	0.5829	0.493	0.3635	0.1328	0.03957	spike DW	GW0075	0.6833	0.6467	0.7367	0.7567	0.7033	0.6767	0.36	leaf DW	GW0075	77.5	61.83	60.43	55.9	47.23	38.93	20.65	plant height	GW0075	2.543	2.423	2.42	2.233	1.927	1.4	0.7033	main DW	GW0075	7.3	6.067	6.083	5.597
1		GW0076	134.8	158.8	150.2	172.9	163.7	125.8	93.23	leaf area	GW0076	0.7596	0.5037	0.283	0.0913	0.03227	spike DW	GW0076	0.7333	0.7233	0.6733	0.8033	0.7267	0.59	0.3567	leaf DW	GW0076	71.2	55.7	48.87	43.3	36.2	31.53	19.33	plant height	GW0076	2.583	2.257	1.853	1.897	1.613	1.277	0.57	main DW	GW0076	6.813	4.377	2.977	3.84
1		GW0077	82.1	133.3	139.9	163.1	146.9	171.4	135.07	leaf area	GW0077	0.8556	0.5064	0.2039	0.0893	0.03153	spike DW	GW0077	0.63	0.6433	0.6167	0.6367	0.6933	0.6733	0.4933	leaf DW	GW0077	59.6	55.67	47.47	44.13	39.47	30.57	17.93	plant height	GW0077	2.4	2.063	1.533	1.737	1.46	1.17	0.7433	main DW	GW0077	8.94	6.727	5.61	4.853
1		GW0078	108.9	126.4	132.4	120.5	121.3	127.5	63.05	leaf area	GW0078	0.5175	0.3732	0.1746	0.0878	0.0386	spike DW	GW0078	0.4933	0.4967	0.6567	0.53	0.53	0.44	0.2667	leaf DW	GW0078	60.53	46.33	40.83	39.6	37.6	26.43	14.43	plant height	GW0078	1.497	1.32	1.357	1.197	1.26	0.817	0.37	main DW	GW0078	4.827	4.853	3.99	3.077
1		GW0079	92.6	113.1	104.9	146	138.6	110.4	126.57	leaf area	GW0079	1.036	0.5178	0.3197	0.1315	0.03933	spike DW	GW0079	0.4867	0.5567	0.53	0.7	0.56	0.46	0.5033	leaf DW	GW0079	71.5	57.17	54.83	53.47	42.37	36.73	23	plant height	GW0079	2.483	2.057	2.017	1.96	1.643	1.13	0.91	main DW	GW0079	8.423	6.4	5.903	5
1		GW0080	111.5	111.7	157.6	*	173.4	146.8	80.6	leaf area	GW0080	0.5832	0.5906	0.2805	*	0.03327	spike DW	GW0080	0.5667	0.535	0.73	*	0.83	0.7567	0.35	leaf DW	GW0080	74.27	64.87	59.47	*	48.1	37.9	18.37	plant height	GW0080	2.47	2.755	2.475	*	2.113	1.69	0.64	main DW	GW0080	6.337	6.257	5.68	*
1		GW0081	103.7	131.2	133.1	155.1	134.7	102.7	60.83	leaf area	GW0081	0.5908	0.4169	0.3065	0.1203	0.06585	spike DW	GW0081	0.52	0.5933	0.5767	0.62	0.5967	0.4233	0.2733	leaf DW	GW0081	71.93	60.87	63.67	56.5	50.2	32.33	18.83	plant height	GW0081	2.137	2.08	1.837	1.783	1.647	0.983	0.4533	main DW	GW0081	6.54	6.113	4.76	3.24
1		GW0082	119	143.1	124.3	144	132.3	128.6	103.8	leaf area	GW0082	0.6355	0.4296	0.3764	0.1353	0.0669	spike DW	GW0082	0.5233	0.6267	0.6133	0.7267	0.695	0.68	0.34	leaf DW	GW0082	83.03	65.47	54.67	59.5	53.25	36.4	22.47	plant height	GW0082	2.36	2.14	2.357	2.05	2.055	1.67	0.7233	main DW	GW0082	7.323	5.097	5.97	4.09
1		GW0083	107.2	128	120.3	123.7	122.7	104.6	46.4	leaf area	GW0083	0.7949	0.5237	0.2979	0.1673	0.03607	spike DW	GW0083	0.51	0.5433	0.58	0.59	0.6067	0.5233	0.2233	leaf DW	GW0083	71.73	54.17	49.13	44.9	39.83	29.1	15.53	plant height	GW0083	2.23	2.037	1.76	1.657	1.277	0.957	0.35	main DW	GW0083	5.503	5.143	5.513	4.08
1		GW0084	113.7	122.4	115.5	134.1	165.7	99.4	81.23	leaf area	GW0084	0.7633	0.5222	0.4113	0.1823	0.05997	spike DW	GW0084	0.6033	0.62	0.6067	0.67	0.7133	0.4967	0.37	leaf DW	GW0084	68.3	55.37	59.5	52.73	45.5	37.3	18.63	plant height	GW0084	2.643	2.273	2.29	2.093	2.037	1.36	0.6833	main DW	GW0084	5.63	5.09	4.3	3.433
1		GW0085	114	110.4	130.9	115.5	128.6	115.8	87.5	leaf area	GW0085	0.7424	0.5051	0.3421	0.1125	0.0307	spike DW	GW0085	0.5667	0.5133	0.6267	0.5767	0.5967	0.55	0.3567	leaf DW	GW0085	75.33	53.67	54.5	46	44.77	31.43	22.93	plant height	GW0085	2.54	1.943	2.203	1.963	1.65	1.257	0.6933	main DW	GW0085	5.983	5.037	4.023	3.583
1		GW0086	105.3	107.8	116.6	121.5	151	102.1	58.3	leaf area	GW0086	0.5834	0.4782	0.2539	0.1138	0.0567	spike DW	GW0086	0.5033	0.4967	0.5133	0.5767	0.6	0.4133	0.25	leaf DW	GW0086	70.9	63.93	48.43	44.77	39.5	24.97	12.27	plant height	GW0086	2.187	1.863	1.583	1.567	1.44	0.93	0.3933	main DW	GW0086	7.21	4.857	3.95	3.66
1		GW0087	97.2	120.2	134.2	131.9	137.1	129.3	84.97	leaf area	GW0087	1.0532	0.6311	0.4402	0.1193	0.04793	spike DW	GW0087	0.5667	0.61	0.6333	0.5967	0.64	0.5867	0.34	leaf DW	GW0087	64.9	53.17	48.33	46.17	39.1	31.27	15.93	plant height	GW0087	2.66	2.35	2.08	1.677	1.727	1.3	0.55	main DW	GW0087	8.26	6.873	5.247	4.24
1		GW0088	98.1	106.1	131	132.7	141.6	139.6	130.4	leaf area	GW0088	0.5635	0.275	0.154	0.0796	0.04555	spike DW	GW0088	0.4967	0.53	0.56	0.595	0.63	0.6133	0.5067	leaf DW	GW0088	76.1	54.75	49.73	46.45	42.35	33.83	18.33	plant height	GW0088	2.4	1.89	2.043	1.735	1.505	1.317	0.8333	main DW	GW0088	6.12	7.34	6.877	5.51
1		GW0089	118	116.4	121.1	165.5	122.9	147.2	93.93	leaf area	GW0089	0.7753	0.5562	0.1862	0.0983	0.03925	spike DW	GW0089	0.6233	0.555	0.63	0.6967	0.615	0.6433	0.4267	leaf DW	GW0089	77.37	67.5	54.75	58.67	48.55	41.73	23.97	plant height	GW0089	2.893	2.75	2.285	2.21	1.62	1.573	0.7033	main DW	GW0089	7.713	7.31	5.46	4.537
1		GW0090	112	132	146.2	151	163.2	139.5	61.97	leaf area	GW0090	0.5765	0.4681	0.2877	0.1228	0.03087	spike DW	GW0090	0.5433	0.59	0.65	0.6967	0.72	0.5867	0.2233	leaf DW	GW0090	69.33	64.2	55.9	53	45.6	33.77	18.43	plant height	GW0090	2.137	2.03	2.03	1.957	1.7	1.317	0.38	main DW	GW0090	7.723	5.98	5.637	4.375
1		GW0091	111.1	132.1	124.4	112.7	101.9	100.4	79.9	leaf area	GW0091	0.7914	0.4838	0.2562	0.102	0.03127	spike DW	GW0091	0.53	0.5867	0.5333	0.5433	0.47	0.4967	0.3	leaf DW	GW0091	62.77	53.8	50.87	43.07	37.23	28.6	16.03	plant height	GW0091	2.033	1.687	1.72	1.253	1.267	1.033	0.4967	main DW	GW0091	7.143	4.71	4.823	3.747
1		GW0092	144.5	126.6	139.9	136.4	133.6	87.2	44.27	leaf area	GW0092	0.4833	0.3733	0.2267	0.1167	0.0215	spike DW	GW0092	0.5667	0.4867	0.51	0.5667	0.4833	0.44	0.1667	leaf DW	GW0092	63.63	56.93	46.5	43.13	34.03	26.9	15.2	plant height	GW0092	1.807	1.443	1.373	1.423	0.957	0.8	0.2533	main DW	GW0092	5.183	3.967	3.073	3.13
1		GW0093	191.1	173.3	176.8	182.1	160.4	174	79.35	leaf area	GW0093	0.7016	0.4967	0.3167	0.0853	0.0227	spike DW	GW0093	0.6267	0.7033	0.74	0.66	0.6433	0.6167	0.28	leaf DW	GW0093	63.8	50.67	47.8	41.67	32.13	26.07	16.63	plant height	GW0093	2.367	2.207	2.047	1.68	1.453	1.173	0.48	main DW	GW0093	5.127	4.583	4.2	2.413
1		GW0094	132.4	171.2	147.4	186.2	175.3	128.9	98.6	leaf area	GW0094	0.8557	0.6967	0.3667	0.0967	0.02963	spike DW	GW0094	0.56	0.7433	0.6967	0.7367	0.7033	0.4967	0.26	leaf DW	GW0094	69.07	56.7	48.7	44.23	39.23	27.73	15.6	plant height	GW0094	2.477	2.497	2.277	1.887	1.457	1.213	0.4	main DW	GW0094	5.157	5.027	4.13	3.16
1		GW0095	129.6	158.5	168.5	135.3	163.9	131.7	69.85	leaf area	GW0095	0.9533	0.58	0.38	0.129	0.03173	spike DW	GW0095	0.6567	0.5967	0.6633	0.5667	0.67	0.55	0.24	leaf DW	GW0095	85.05	70.5	59.5	57.37	45.7	36.9	21.15	plant height	GW0095	3.38	2.343	2.273	1.627	1.62	1.25	0.395	main DW	GW0095	6.577	2.777	3.163	2.217
1		GW0096	154	150.6	180.5	190.5	*	153.7	132.93	leaf area	GW0096	0.7233	0.4933	0.29	0.2	0.0312	spike DW	GW0096	0.7467	0.71	0.7633	0.7267	0.8667	0.63	0.4933	leaf DW	GW0096	79.3	71.6	63.8	*	50.63	42.1	23.87	plant height	GW0096	3.22	2.77	2.447	2.203	1.987	1.473	0.8267	main DW	GW0096	4.733	3.58	3.187	3.437
1		GW0097	145.1	159.9	153.7	153	170	116.2	69.57	leaf area	GW0097	0.6	0.5133	0.3033	0.13	0.02373	spike DW	GW0097	0.55	0.6367	0.5833	0.6067	0.6233	0.495	0.25	leaf DW	GW0097	61.07	56.33	48.37	48.07	39.3	29.25	19	plant height	GW0097	1.967	1.883	1.643	1.637	1.3	1.04	0.3867	main DW	GW0097	4.543	3.117	3.647	3.183
1		GW0098	131.4	139.7	128.5	142.1	95.7	133.8	59.13	leaf area	GW0098	0.82	0.3867	0.2433	0.1195	0.0321	spike DW	GW0098	0.5967	0.5567	0.49	0.6	0.5267	0.5933	0.1867	leaf DW	GW0098	64.07	49.7	44	43.53	37.73	30.4	15.03	plant height	GW0098	1.967	1.437	1.28	1.45	1.32	1.193	0.34	main DW	GW0098	5.32	3.133	2.697	3.18
1		GW0099	123.1	167.1	139.7	185	167.8	168.8	99.2	leaf area	GW0099	0.7537	0.5667	0.3233	0.0974	0.02853	spike DW	GW0099	0.57	0.6533	0.6133	0.66	0.63	0.6	0.38	leaf DW	GW0099	63.25	66.63	59.23	56.4	45.87	35.23	22.93	plant height	GW0099	2.605	2.427	2.293	2.083	1.497	1.23	0.71	main DW	GW0099	7.67	3.947	4.38	4.577
1		GW0100	117	143	139.5	138	125.2	113.5	64.53	leaf area	GW0100	0.5535	0.28	0.1767	0.0559	0.04073	spike DW	GW0100	0.4367	0.5467	0.5567	0.49	0.4367	0.46	0.2	leaf DW	GW0100	65.7	47.2	43.47	41.33	36.97	27.2	14.83	plant height	GW0100	1.467	1.42	1.483	1.047	1.013	0.805	0.3033	main DW	GW0100	5.08	4.053	4.55	3.237
1		GW0101	181.5	190.4	192.2	184.5	125.8	115.7	71.17	leaf area	GW0101	0.6733	0.4167	0.2567	0.1067	0.02493	spike DW	GW0101	0.7767	0.71	0.6033	0.6367	0.6567	0.485	0.26	leaf DW	GW0101	79.43	63.03	57.1	56.9	44.8	36.1	17.53	plant height	GW0101	2.92	2.183	1.757	1.583	1.517	1.01	0.4133	main DW	GW0101	3.293	3.273	2.757	2.487
1		GW0102	111.5	133	152.1	141	127	130.7	68.53	leaf area	GW0102	0.5633	0.3367	0.2333	0.1567	0.03957	spike DW	GW0102	0.3967	0.4767	0.4233	0.46	0.5133	0.4367	0.2233	leaf DW	GW0102	74.97	62	57	52.63	46.13	37.3	18.77	plant height	GW0102	1.763	1.5	1.37	1.42	1.213	0.92	0.3733	main DW	GW0102	3.987	3.163	2.553	3.457
1		GW0103	124.9	136.2	132.8	158	151.9	130.5	58.15	leaf area	GW0103	0.578	0.4267	0.1933	0.0933	0.03273	spike DW	GW0103	0.5167	0.5567	0.5	0.5967	0.5667	0.4167	0.18	leaf DW	GW0103	71.4	55.83	52.2	48.23	41.13	29.7	15.7	plant height	GW0103	1.89	1.543	1.447	1.54	1.29	0.943	0.31	main DW	GW0103	5.123	4.443	3.12	2.63
1		GW0107	140.1	195.2	162.9	145.5	154.7	132.9	59.2	leaf area	GW0107	0.6951	0.44	0.185	0.0804	0.02557	spike DW	GW0107	0.57	0.6833	0.58	0.5867	0.5833	0.4533	0.1967	leaf DW	GW0107	66.87	56.37	41.2	42.63	37.7	29.27	16.37	plant height	GW0107	2.18	1.857	1.33	1.253	1.1	0.97	0.3	main DW	GW0107	4.333	2.52	2.213	1.753
1		GW0111	116.3	151.6	154.1	161.2	167	183.6	53.75	leaf area	GW0111	0.6167	0.42	0.2	0.099	0.0447	spike DW	GW0111	0.4967	0.58	0.5633	0.5433	0.5867	0.5733	0.155	leaf DW	GW0111	62.6	52.07	45.73	39.5	36.17	26.8	14.1	plant height	GW0111	1.75	1.537	1.38	1.137	1.163	1.003	0.315	main DW	GW0111	4.93	2.683	3.207	2.773
1		GW0113	111.2	130.6	147.5	67.2	113.5	89	40.83	leaf area	GW0113	0.44	0.32	0.1749	0.1033	0.01393	spike DW	GW0113	0.38	0.42	0.4267	0.3867	0.4167	0.36	0.1167	leaf DW	GW0113	64.13	54.77	40.47	40.33	36.13	28.73	13.1	plant height	GW0113	1.24	1.123	1.03	0.907	0.84	0.663	0.2167	main DW	GW0113	3.56	3.147	2.767	2.36
1		GW0114	152.1	172.4	160.1	169.5	178.8	146.5	71.8	leaf area	GW0114	0.6367	0.3667	0.21	0.0917	0.02335	spike DW	GW0114	0.5233	0.59	0.5767	0.5667	0.54	0.5	0.1933	leaf DW	GW0114	64.13	45.93	43.13	39.13	31.85	24.47	15.6	plant height	GW0114	1.827	1.37	1.257	1.267	0.985	0.967	0.2967	main DW	GW0114	4.323	2.853	2.853	2.71
1		GW0115	101.2	148.8	130.3	150.8	126.6	87.7	50.47	leaf area	GW0115	0.5567	0.3505	0.3167	0.1167	0.0293	spike DW	GW0115	0.3867	0.49	0.4533	0.4933	0.4833	0.355	0.1533	leaf DW	GW0115	55.9	47.33	39.47	38.63	30.3	23.5	14.17	plant height	GW0115	1.197	1.28	1.19	1.163	0.97	0.605	0.2367	main DW	GW0115	1.12	1.97	1.387	2.577
1		GW0116	129	146.2	146.7	138	132.4	102.1	40.53	leaf area	GW0116	0.5933	0.4233	0.2167	0.1267	0.03463	spike DW	GW0116	0.4967	0.6067	0.59	0.6267	0.6167	0.4333	0.14	leaf DW	GW0116	65.9	54.63	47.03	42.23	39.77	30.13	15.03	plant height	GW0116	1.817	1.71	1.54	1.53	1.413	0.957	0.2567	main DW	GW0116	3.67	2.86	2.09	2.237
1		GW0118	97.9	112.8	72.4	100.5	101.8	85.1	46.73	leaf area	GW0118	0.4951	0.4	0.2633	0.1253	0.02443	spike DW	GW0118	0.4067	0.4	0.41	0.3667	0.39	0.32	0.19	leaf DW	GW0118	61.47	55.67	44.1	44.47	35.37	28.07	13.27	plant height	GW0118	1.367	1.233	1.1	1.047	0.87	0.577	0.2967	main DW	GW0118	4.193	2.323	2.13	2.007
1		GW0122	117.6	136.2	145.1	152.5	141.8	139.5	60.77	leaf area	GW0122	0.5633	0.4667	0.25	0.1067	0.0312	spike DW	GW0122	0.5167	0.62	0.6367	0.4967	0.53	0.43	0.2033	leaf DW	GW0122	73.33	60.8	53.7	43.2	41	30.7	16.2	plant height	GW0122	1.837	1.783	1.7	1.467	1.255	0.897	0.3333	main DW	GW0122	5.24	3.853	3.85	2.307
1		GW0124	128.1	149.2	168.9	166.2	135.4	149.5	76.1	leaf area	GW0124	0.7233	0.3567	0.1667	0.0733	0.0269	spike DW	GW0124	0.52	0.575	0.6	0.56	0.5	0.5433	0.21	leaf DW	GW0124	62.73	47.73	40.1	36.47	30.9	26.03	15.4	plant height	GW0124	2.137	1.52	1.397	1.267	1.08	1.093	0.34	main DW	GW0124	4.463	3.225	2.867	3.103
1		GW0125	159.8	168.5	134.1	160.7	180.1	141.3	74.3	leaf area	GW0125	0.65	0.4167	0.2567	0.0967	0.0286	spike DW	GW0125	0.5667	0.5433	0.5	0.5833	0.5867	0.5033	0.2167	leaf DW	GW0125	60.97	48.53	39.43	36	31.27	24.53	14.77	plant height	GW0125	2.097	1.373	1.18	1.24	1.073	0.93	0.3767	main DW	GW0125	4.747	3.54	3.13	2.557
1		GW0126	126.9	117.3	126.4	123.9	110.7	112.9	44.57	leaf area	GW0126	0.7067	0.48	0.3033	0.19	0.0326	spike DW	GW0126	0.5333	0.45	0.45	0.47	0.49	0.4433	0.1567	leaf DW	GW0126	61.5	53.5	39.47	38.6	29.97	24.53	14.23	plant height	GW0126	1.913	1.48	1.203	1.197	1.003	0.873	0.27	main DW	GW0126	3.15	3.32	1.397	1.54
1		GW0128	92.7	126.3	123.2	158.3	135	114.5	68.43	leaf area	GW0128	1.2202	0.5695	0.2497	0.148	0.0401	spike DW	GW0128	0.64	0.54	0.7033	0.6833	0.6367	0.4633	0.2967	leaf DW	GW0128	58.17	47.35	48.13	41.33	34.17	23.2	14.1	plant height	GW0128	2.427	2.08	2.08	1.903	1.377	0.967	0.5033	main DW	GW0128	6.857	5.28	4.167	3.643
1		GW0130	102.4	113.7	118.7	108.9	100	90.3	56.56	leaf area	GW0130	0.7253	0.4093	0.2179	0.0906	0.04647	spike DW	GW0130	0.5933	0.5133	0.5567	0.5233	0.4433	0.4767	0.2367	leaf DW	GW0130	64.1	47.23	43.4	40.57	32.93	22.67	14.53	plant height	GW0130	2.027	1.553	1.357	1.35	1.1	0.87	0.4267	main DW	GW0130	6.907	3.883	3.357	3.223
1		GW0133	78.5	69.1	80.8	78.2	77	66	44.95	leaf area	GW0133	0.4627	0.387	0.2497	0.1484	0.02537	spike DW	GW0133	0.3733	0.3567	0.3867	0.34	0.3233	0.3067	0.2133	leaf DW	GW0133	56.47	40.8	39.03	37.07	26.9	20.13	16.17	plant height	GW0133	1.247	1.073	1.087	0.967	0.65	0.57	0.36	main DW	GW0133	4.14	3.673	3.027	3.133
1		GW0136	73.1	115.2	109.8	128.2	122.9	79.6	43.76	leaf area	GW0136	0.8822	0.4984	0.2081	0.1669	0.03555	spike DW	GW0136	0.3	0.4967	0.5	0.61	0.52	0.3	0.2	leaf DW	GW0136	55.53	43.6	39.15	35.4	31	22	14.45	plant height	GW0136	1.763	1.537	1.495	1.53	1.145	0.8	0.32	main DW	GW0136	7.753	5.887	5.035	4.92
1		GW0142	85.7	109.5	102.2	108.4	101.2	77.2	69.94	leaf area	GW0142	0.8047	0.4092	0.1612	0.0732	0.0353	spike DW	GW0142	0.46	0.47	0.4233	0.4367	0.44	0.3333	0.2367	leaf DW	GW0142	63.9	52	40.63	40.27	33	20.93	13.03	plant height	GW0142	1.84	1.41	1.023	1.047	1.033	0.547	0.38	main DW	GW0142	5.807	3.497	2.267	2.68
1		GW0144	98	123.1	113.8	90.6	79.9	70.7	56.86	leaf area	GW0144	0.6434	0.4568	0.1862	0.0816	0.0299	spike DW	GW0144	0.47	0.4467	0.51	0.44	0.305	0.2933	0.2667	leaf DW	GW0144	62.37	48.67	45.47	40.3	31.85	21.5	12.23	plant height	GW0144	1.517	1.503	1.24	1.027	0.83	0.62	0.4467	main DW	GW0144	6.217	4.333	3.3	3.13
1		GW0146	76.3	131.1	147.7	147.2	123.5	112.7	72.77	leaf area	GW0146	0.7665	0.5318	0.2042	0.1159	0.0309	spike DW	GW0146	0.395	0.69	0.6533	0.6167	0.57	0.4933	0.3067	leaf DW	GW0146	70.4	50.85	48.07	44.7	37.4	26.97	16.57	plant height	GW0146	1.785	1.86	1.777	1.657	1.12	0.97	0.4967	main DW	GW0146	7.585	5.305	4.043	4.17
1		GW0147	88.9	97.2	89.4	106.9	114.1	115.5	50.07	leaf area	GW0147	0.492	0.4512	0.3016	0.163	0.0434	spike DW	GW0147	0.4833	0.4933	0.5233	0.5467	0.5733	0.5167	0.2267	leaf DW	GW0147	65	44.8	44.8	43.13	37.07	28.3	14.4	plant height	GW0147	1.497	1.477	1.443	1.53	1.423	1.073	0.3867	main DW	GW0147	3.523	3.48	3.82	4.087
1		GW0150	109.1	147.7	127.7	131.1	119.1	103.7	68.07	leaf area	GW0150	0.9804	0.5992	0.2297	0.1446	0.0508	spike DW	GW0150	0.6367	0.7033	0.67	0.6833	0.6267	0.63	0.3367	leaf DW	GW0150	60.77	43.9	44.63	43.1	36.43	32.25	14.8	plant height	GW0150	2.44	2.04	1.89	1.74	1.703	1.23	0.6	main DW	GW0150	4.78	3.18	3.49	3.093
1		GW0151	112.9	133.1	142.3	144.9	126	109.1	62.6	leaf area	GW0151	0.5147	0.3046	0.1793	0.1355	0.0356	spike DW	GW0151	0.4567	0.5367	0.54	0.5667	0.5267	0.4667	0.3	leaf DW	GW0151	59.1	39.47	40.4	37.17	31.97	23.07	13.07	plant height	GW0151	1.447	1.45	1.413	1.39	1.16	0.81	0.3867	main DW	GW0151	3.74	3.36	3.217	3.197
1		GW0152	98.2	99.7	97.3	116.5	123.1	104.1	73.6	leaf area	GW0152	0.6455	0.4087	0.2249	0.1275	0.03117	spike DW	GW0152	0.5	0.4733	0.4933	0.4967	0.5467	0.4567	0.2533	leaf DW	GW0152	68.07	48.37	50.3	48.63	37.63	27.83	12.53	plant height	GW0152	1.8	1.517	1.33	1.447	1.213	0.897	0.3567	main DW	GW0152	5.48	4.15	3.987	3.377
1		GW0155	117.4	134.7	132.3	140	139.1	132.2	86.4	leaf area	GW0155	0.8925	0.5504	0.2199	0.0718	0.03985	spike DW	GW0155	0.64	0.6333	0.5533	0.59	0.53	0.4633	0.3367	leaf DW	GW0155	63.5	49.83	46.53	46.6	37.05	30.97	17.93	plant height	GW0155	2.12	1.883	1.46	1.5	1.21	0.943	0.5433	main DW	GW0155	3.86	3.833	3.167	2.86
1		GW0157	114	117.3	111.3	122.6	131.7	98.7	52.8	leaf area	GW0157	0.4353	0.4158	0.2148	0.1207	0.0323	spike DW	GW0157	0.4733	0.4833	0.4467	0.4833	0.51	0.4067	0.2133	leaf DW	GW0157	57.17	42.73	38.83	36.47	35.67	23.13	13.97	plant height	GW0157	1.363	1.323	1.013	1.017	0.943	0.617	0.2933	main DW	GW0157	4.67	3.367	2.46	1.967
1		GW0158	131.4	134.7	143.9	145.6	154	118.8	66.33	leaf area	GW0158	0.8893	0.4287	0.2218	0.1078	0.04653	spike DW	GW0158	0.585	0.6033	0.6367	0.65	0.61	0.4933	0.2767	leaf DW	GW0158	64.9	47.37	45.33	40.65	37.7	27.17	15.53	plant height	GW0158	2.14	1.567	1.497	1.52	1.363	0.96	0.4167	main DW	GW0158	4.28	3.873	3.573	2.86
1		GW0159	126.6	159.6	173.2	146.3	179	163.5	71.4	leaf area	GW0159	0.7674	0.4375	0.2196	0.118	0.0561	spike DW	GW0159	0.5567	0.76	0.6833	0.645	0.71	0.6633	0.2533	leaf DW	GW0159	70.93	48.63	44.1	43	41.23	30.4	15.9	plant height	GW0159	2.217	2.163	1.77	1.6	1.603	1.287	0.3967	main DW	GW0159	3.613	3.01	2.683	2.63
1		GW0161	128.6	122.8	128.2	137.4	113.1	118.1	64.95	leaf area	GW0161	0.6965	0.5208	0.1981	0.1563	0.02555	spike DW	GW0161	0.6433	0.5167	0.5433	0.5833	0.525	0.47	0.28	leaf DW	GW0161	66	59.7	49.9	49	41.15	29.65	15.6	plant height	GW0161	2.203	1.767	1.407	1.607	1.22	0.985	0.49	main DW	GW0161	4.933	4.303	2.537	2.853
1		GW0162	135.5	127.9	147.8	136.9	147.4	121.6	75.1	leaf area	GW0162	0.5935	0.3439	0.2263	0.1152	0.04177	spike DW	GW0162	0.6333	0.5467	0.5967	0.6567	0.6567	0.4767	0.2833	leaf DW	GW0162	69.67	49.03	49.93	44.43	38.97	29.03	15.77	plant height	GW0162	2.127	1.487	1.61	1.52	1.417	1.05	0.44	main DW	GW0162	4.21	3.36	3.493	3.607
1		GW0164	111	130.2	143.7	138.4	139.4	135.2	85.9	leaf area	GW0164	0.8652	0.4495	0.2247	0.1601	0.04487	spike DW	GW0164	0.4833	0.58	0.5967	0.5833	0.62	0.5533	0.3133	leaf DW	GW0164	66	48.07	46	40.4	34.9	25.83	13.17	plant height	GW0164	2.003	1.557	1.45	1.31	1.28	1.077	0.5267	main DW	GW0164	5.803	3.11	2.883	3.067
1		GW0165	95.8	131.3	113	129.5	125.8	115.2	58.1	leaf area	GW0165	0.4136	0.2712	0.1638	0.0823	0.03033	spike DW	GW0165	0.4033	0.5433	0.47	0.5467	0.46	0.4533	0.23	leaf DW	GW0165	61.43	51.77	45.93	42.3	34.73	25.63	13.9	plant height	GW0165	1.213	1.3	1.177	1.163	0.877	0.797	0.3467	main DW	GW0165	2.86	3.533	3.283	2.737
1		GW0167	82	106	112.1	106.2	104.7	89.1	61.75	leaf area	GW0167	0.564	0.3155	0.1541	0.0791	0.0284	spike DW	GW0167	0.3867	0.47	0.4667	0.4267	0.4833	0.3633	0.22	leaf DW	GW0167	72.87	55.13	46.7	45.63	36.87	26.33	15	plant height	GW0167	1.487	1.41	1.157	1.063	0.95	0.683	0.385	main DW	GW0167	4.95	3.563	3.523	2.9
1		GW0169	120.3	126.9	134.2	118.6	124.2	139.4	76.13	leaf area	GW0169	0.5586	0.4215	0.2263	0.1137	0.03753	spike DW	GW0169	0.52	0.5067	0.5233	0.4833	0.4767	0.5033	0.2767	leaf DW	GW0169	60.8	55.77	44.63	42	37.73	30.17	15	plant height	GW0169	1.57	1.383	1.34	1.12	0.97	0.893	0.4367	main DW	GW0169	4.467	4.16	3.137	3.26
1		GW0170	120.7	120.4	123.6	131.5	107	118.4	78.43	leaf area	GW0170	0.5763	0.3813	0.1784	0.0815	0.0285	spike DW	GW0170	0.4933	0.4733	0.5	0.51	0.4067	0.4533	0.3033	leaf DW	GW0170	71.97	61.8	52.63	48.07	39.67	28.8	16.23	plant height	GW0170	1.81	1.523	1.377	1.28	0.98	0.883	0.4733	main DW	GW0170	5.12	4.22	3.82	3.063
1		GW0172	131	137.2	133.3	128.3	154.8	123.1	66.6	leaf area	GW0172	0.7612	0.4067	0.2515	0.1169	0.0374	spike DW	GW0172	0.5167	0.5467	0.5133	0.51	0.5667	0.49	0.2333	leaf DW	GW0172	70.3	55.23	50.87	47.1	41.67	27.9	13.8	plant height	GW0172	1.867	1.523	1.4	1.35	1.253	0.863	0.36	main DW	GW0172	7.17	4.293	4.357	4.083
1		GW0173	108.1	114.2	126.5	121.9	115.1	101	72.33	leaf area	GW0173	0.5127	0.3256	0.1635	0.064	0.03973	spike DW	GW0173	0.4133	0.5	0.5033	0.5133	0.5	0.4033	0.27	leaf DW	GW0173	65.47	49.33	46.43	40.23	34.33	25.57	16.07	plant height	GW0173	1.437	1.303	1.203	1.107	1.027	0.73	0.39	main DW	GW0173	4.71	4.487	3.35	2.917
1		GW0176	111.7	114.9	140.9	153.6	115.9	120.7	75.87	leaf area	GW0176	0.6274	0.4013	0.1968	0.0623	0.0262	spike DW	GW0176	0.4933	0.44	0.5567	0.6333	0.4933	0.4867	0.2933	leaf DW	GW0176	69.03	54	48.77	43.97	36.43	28.1	13.93	plant height	GW0176	1.757	1.41	1.357	1.457	1.05	0.967	0.47	main DW	GW0176	4.443	5.86	4.467	3.317
1		GW0178	124.9	112.3	164	121.3	132.5	107.4	89.07	leaf area	GW0178	0.6019	0.4265	0.2684	0.0993	0.0318	spike DW	GW0178	0.5	0.46	0.6	0.4567	0.4967	0.43	0.2933	leaf DW	GW0178	67.3	58.13	54.53	48.53	39.27	28.4	16.03	plant height	GW0178	1.707	1.527	1.657	1.197	1.103	0.937	0.4833	main DW	GW0178	5.237	5.023	3.983	2.903
1		GW0180	90.5	103.6	119.3	111.7	115.7	107.1	67.4	leaf area	GW0180	0.5198	0.2973	0.2025	0.093	0.03627	spike DW	GW0180	0.35	0.4	0.4633	0.43	0.44	0.4633	0.2533	leaf DW	GW0180	66	56.07	48.6	42.87	34	26.07	14.73	plant height	GW0180	1.3	1.04	1.113	1.057	0.953	0.803	0.3667	main DW	GW0180	4.98	3.583	3.393	4.14
1		GW0181	128.9	103.7	105.9	92.5	118.5	113.1	69.45	leaf area	GW0181	0.7517	0.3652	0.1731	0.0883	0.03473	spike DW	GW0181	0.59	0.53	0.4967	0.44	0.5267	0.47	0.315	leaf DW	GW0181	64.83	51.13	42.9	39.2	35.9	26.2	14	plant height	GW0181	1.853	1.32	1.25	1.123	1.057	0.96	0.525	main DW	GW0181	4.023	2.3	2.42	2.563
1		GW0182	*	*	*	*	154.5	109.6	97.1	leaf area	GW0182	*	*	*	*	0.0226	spike DW	GW0182	*	*	*	*	0.725	0.4667	0.39	leaf DW	GW0182	*	*	*	*	39.05	26.97	16.85	plant height	GW0182	*	*	*	*	1.64	1.083	0.56	main DW	GW0182	*	*	*	*
1		GW0183	96.8	94.1	94.1	97.2	106.4	95.1	75	leaf area	GW0183	0.6276	0.4996	0.4663	0.0598	0.04065	spike DW	GW0183	0.3967	0.4333	0.4333	0.4367	0.47	0.4133	0.235	leaf DW	GW0183	58.33	56.07	56.07	36.77	32.9	24.33	13.45	plant height	GW0183	1.49	1.507	1.507	1.343	1.13	0.877	0.385	main DW	GW0183	4.617	5.543	5.543	5.427
1		GW0185	70.2	109.1	112.5	105.8	116.6	106.1	79.03	leaf area	GW0185	1.2216	0.5771	0.2823	0.0987	0.02927	spike DW	GW0185	0.3867	0.5533	0.5233	0.4667	0.45	0.4433	0.3067	leaf DW	GW0185	65.43	58.97	48.8	43.97	37.23	26.3	14.6	plant height	GW0185	1.977	2.127	1.897	1.437	1.287	0.907	0.46	main DW	GW0185	10.84	7.89	7.04	4.91
1		GW0186	74.9	94.9	114.6	91.3	74	88.3	54.13	leaf area	GW0186	0.5614	0.3395	0.203	0.0919	0.04167	spike DW	GW0186	0.3367	0.3733	0.4667	0.37	0.3167	0.3567	0.22	leaf DW	GW0186	66.97	50.77	45.73	44.43	34.07	26.3	12	plant height	GW0186	1.555	1.273	1.31	1.03	0.9	0.763	0.38	main DW	GW0186	5.607	4.753	4.263	3.38
1		GW0187	78.9	104.5	122.3	122	119.5	97.2	72.93	leaf area	GW0187	1.2205	0.5565	0.2071	0.1331	0.04703	spike DW	GW0187	0.36	0.4467	0.4867	0.4767	0.49	0.38	0.3	leaf DW	GW0187	64.3	52.1	44.63	39.27	35.03	25.4	14.17	plant height	GW0187	1.957	1.497	1.28	1.32	1.113	0.815	0.4333	main DW	GW0187	9.41	4.363	3.417	3.347
1		GW0194	111.8	110.5	111	141.3	132.7	114.9	63.23	leaf area	GW0194	0.7196	0.4536	0.2303	0.0853	0.0395	spike DW	GW0194	0.47	0.4867	0.4567	0.56	0.5333	0.4633	0.2467	leaf DW	GW0194	71.17	54.43	50.03	46.87	39.5	26.97	14.43	plant height	GW0194	2.053	1.61	1.273	1.287	1.213	0.983	0.4	main DW	GW0194	8.705	5.21	5.063	3.933
1		GW0196	97.4	138.9	122.8	154.7	98.6	115.5	90.7	leaf area	GW0196	0.9903	0.6817	0.2844	0.1053	0.04707	spike DW	GW0196	0.44	0.655	0.5633	0.66	0.4733	0.455	0.3267	leaf DW	GW0196	64.5	58.45	50.4	43.77	39.87	26.05	14	plant height	GW0196	2.6	2.56	2.187	1.913	1.287	1.005	0.4733	main DW	GW0196	7.91	*	*	6.18
1		GW0198	99.8	109.3	81.5	96.5	94.4	81.1	48.5	leaf area	GW0198	0.6274	0.452	0.1891	0.1264	0.0299	spike DW	GW0198	0.52	0.54	0.4033	0.4833	0.5067	0.41	0.22	leaf DW	GW0198	67.43	57.5	54.33	50.07	41	29	15.57	plant height	GW0198	2.147	1.83	1.293	1.33	1.137	0.917	0.3667	main DW	GW0198	7.297	4.46	3.32	3.017
1		GW0202	142.6	124	131.3	135.1	135.8	144.6	83.67	leaf area	GW0202	0.926	0.5311	0.3273	0.1265	0.05027	spike DW	GW0202	0.63	0.57	0.64	0.59	0.6033	0.6	0.29	leaf DW	GW0202	73.27	50.87	46.2	47.7	44.67	35.07	17.6	plant height	GW0202	2.63	1.713	2.027	1.59	1.447	1.133	0.4333	main DW	GW0202	6.887	4.61	5.137	4.983
1		GW0204	139.9	115	124.3	132.1	137.8	142.1	83.43	leaf area	GW0204	0.6143	0.4063	0.2171	0.112	0.04667	spike DW	GW0204	0.59	0.5067	0.5367	0.63	0.5833	0.53	0.2933	leaf DW	GW0204	65.07	51.5	42	39.63	34.8	27.63	14.53	plant height	GW0204	1.93	1.603	1.407	1.42	1.177	1.105	0.4367	main DW	GW0204	6.163	5.767	5.243	4.68
1		GW0206	119.4	122.7	153.2	123.9	136.6	137	92.4	leaf area	GW0206	0.7115	0.4809	0.3461	0.1343	0.02503	spike DW	GW0206	0.57	0.6367	0.6933	0.5767	0.6133	0.53	0.3667	leaf DW	GW0206	70.2	60.37	53	51.5	39.97	28.83	17.7	plant height	GW0206	2.143	2.067	2.117	1.5	1.193	1	0.54	main DW	GW0206	6.777	5.157	5.09	4.193
1		GW0207	122.9	131.6	126.9	98.5	120.9	126.1	92.53	leaf area	GW0207	0.9839	0.5362	0.3091	0.1325	0.04277	spike DW	GW0207	0.5767	0.5733	0.5967	0.47	0.58	0.5167	0.33	leaf DW	GW0207	69.93	61.47	50.73	43.77	37.3	26.63	15.9	plant height	GW0207	2.917	2.033	1.937	1.32	1.41	1.017	0.5133	main DW	GW0207	8.37	5.823	6.06	5.05
1		GW0209	119.1	131.5	134.8	112.6	113.8	114.5	66.77	leaf area	GW0209	0.8888	0.6387	0.3505	0.1362	0.03093	spike DW	GW0209	0.5333	0.6067	0.63	0.5267	0.56	0.53	0.2933	leaf DW	GW0209	63.57	54.1	47.97	44.5	37.87	29.65	16.17	plant height	GW0209	2.06	2.037	1.853	1.313	1.183	1.01	0.4367	main DW	GW0209	8.523	5.637	5.877	2.663
1		GW0218	121	118.7	117.4	134.4	117.3	115.3	64.63	leaf area	GW0218	0.9933	0.5826	0.233	0.1021	0.03167	spike DW	GW0218	0.57	0.5867	0.5333	0.6367	0.5833	0.5433	0.2867	leaf DW	GW0218	61.73	51.4	43.17	39.83	35	25.27	13.83	plant height	GW0218	1.95	1.857	1.363	1.49	1.2	0.98	0.4533	main DW	GW0218	5.187	4.483	3.41	3.357
1		GW0221	94	113	91.5	117.4	128	134.7	56.17	leaf area	GW0221	0.5736	0.3519	0.2413	0.1706	0.0206	spike DW	GW0221	0.4433	0.6033	0.43	0.51	0.5167	0.5667	0.2733	leaf DW	GW0221	64	50.1	40.47	41.3	32	24.83	16.33	plant height	GW0221	1.533	1.397	1.09	1.363	0.957	1.02	0.4167	main DW	GW0221	4.777	4.137	3.313	3.51
1		GW0222	110.8	116.5	138.4	136.7	149.2	138.9	77.9	leaf area	GW0222	1.2966	0.4399	0.2307	0.0873	0.03583	spike DW	GW0222	0.47	0.4567	0.5333	0.49	*	0.5	0.2433	leaf DW	GW0222	63.73	53.17	43.37	41.87	36.97	29.45	15.77	plant height	GW0222	1.83	1.37	1.28	1.16	*	0.92	0.3967	main DW	GW0222	6.443	3.437	2.867	1.86
1		GW0223	115.4	132	130.4	168.2	133.9	145.3	129.1	leaf area	GW0223	0.7096	0.4532	0.1485	0.0838	0.02677	spike DW	GW0223	0.56	0.53	0.54	0.61	0.5667	0.56	0.4033	leaf DW	GW0223	61.37	48.27	38.15	38.03	32.13	24.8	16.03	plant height	GW0223	1.743	1.427	1.27	1.363	1.163	1.067	0.5933	main DW	GW0223	7.417	4.82	4.87	4.133
1		GW0224	88.9	103	105	97.7	113.4	101.8	102.97	leaf area	GW0224	0.792	0.3145	0.1241	0.1002	0.03953	spike DW	GW0224	0.4367	0.4967	0.52	0.4967	0.5633	0.4767	0.3967	leaf DW	GW0224	66	49.97	43.87	44.03	41.37	32.5	19.53	plant height	GW0224	1.777	1.437	1.247	1.25	1.213	0.913	0.5933	main DW	GW0224	9.533	4.28	3.897	4.147
1		GW0225	112.8	96.9	125.3	113.4	134.7	109.3	98.27	leaf area	GW0225	0.8593	0.5002	0.276	0.0901	0.0413	spike DW	GW0225	0.514	0.4233	0.525	0.49	0.4633	0.45	0.3033	leaf DW	GW0225	67.03	53.97	47	42.17	41.5	30.07	18.23	plant height	GW0225	2.273	1.447	1.76	1.493	1.207	1.153	0.4467	main DW	GW0225	8.433	6.32	5.775	5.787
1		GW0234	100.4	*	134.4	140.3	116.5	122.7	96.8	leaf area	GW0234	1.117	*	0.2961	0.139	0.0338	spike DW	GW0234	0.4533	*	0.63	0.6133	0.49	0.56	0.34	leaf DW	GW0234	59.57	*	39.5	42.07	39.5	29.27	16.6	plant height	GW0234	1.95	*	1.907	1.52	1.095	1.137	0.5	main DW	GW0234	8.14	*	5.45	4.24
1		GW0235	123.2	105	100	132.3	132.2	113.5	84.93	leaf area	GW0235	0.9903	0.5763	0.2454	0.1197	0.0343	spike DW	GW0235	0.57	0.5267	0.5267	0.5633	0.6133	0.54	0.36	leaf DW	GW0235	65.37	54.33	47.47	42.53	35.53	27.4	14.43	plant height	GW0235	2.113	1.673	1.5	1.297	1.32	1.01	0.5	main DW	GW0235	6.477	4.997	4.573	3.327
1		GW0236	115.3	143.6	140.9	146.8	132.9	118.9	104.13	leaf area	GW0236	0.9554	0.6377	0.3075	0.1281	0.03033	spike DW	GW0236	0.6	0.67	0.6633	0.7133	0.6033	0.5333	0.34	leaf DW	GW0236	61.27	56.67	47.8	45	41.57	31.1	15.87	plant height	GW0236	2.61	2.47	2.057	2.053	1.517	1.217	0.49	main DW	GW0236	8.23	6.493	5.457	5.03
1		GW0237	104.5	106.9	112	135.6	114.9	91.2	78.6	leaf area	GW0237	0.8187	0.4581	0.3007	0.1458	0.0347	spike DW	GW0237	0.4667	0.4567	0.4633	0.6133	0.4767	0.395	0.27	leaf DW	GW0237	67.23	51.7	46.87	48	40.53	29.25	14.73	plant height	GW0237	2.163	1.487	1.66	1.6	1.18	0.88	0.4267	main DW	GW0237	9.027	6.41	6.063	5.905
1		GW0238	113	144.6	148.7	157.2	126.8	127.4	98.2	leaf area	GW0238	0.827	0.5117	0.2622	0.1405	0.04177	spike DW	GW0238	0.48	0.6433	0.6767	0.6333	0.55	0.54	0.3667	leaf DW	GW0238	68.3	53.63	44.63	44.17	41.47	30.63	15.8	plant height	GW0238	2.11	2.21	1.97	1.653	1.453	1.217	0.5233	main DW	GW0238	10.617	7.737	5.873	5.71
1		GW0239	108.6	136.7	132.6	122.1	90.1	141.8	91	leaf area	GW0239	0.9856	0.76	0.2994	0.1668	0.0457	spike DW	GW0239	0.4767	0.6233	0.5267	0.4867	0.415	0.6633	0.3533	leaf DW	GW0239	70.27	59.07	47.23	48	41.4	31.4	15.9	plant height	GW0239	2.393	2.58	1.737	1.643	1.255	1.26	0.54	main DW	GW0239	9.305	8.04	5.99	6.17
1		GW0240	109.7	132.9	149	141.5	138.3	134.6	88.93	leaf area	GW0240	0.923	0.4974	0.2845	0.1277	0.03525	spike DW	GW0240	0.48	0.5533	0.6267	0.57	0.57	0.5967	0.3433	leaf DW	GW0240	68.23	53.1	49.17	44.9	40.75	33.9	14.97	plant height	GW0240	2.56	1.95	2.06	1.727	1.43	1.28	0.51	main DW	GW0240	12.22	5.8	6.47	4.19
1		GW0241	98.2	106.7	144.5	121.7	138.1	134.9	78.57	leaf area	GW0241	0.8101	0.4907	0.3284	0.1665	0.04663	spike DW	GW0241	0.4433	0.49	0.5867	0.54	0.5933	0.63	0.3033	leaf DW	GW0241	74.2	55.87	53.97	47.83	43.97	32.73	14.9	plant height	GW0241	2.1	1.737	1.767	1.627	1.483	1.303	0.5033	main DW	GW0241	8.607	6.517	5.473	5.417
1		GW0242	127.9	122.1	130.8	115.2	124.1	104.5	77.13	leaf area	GW0242	*	0.6218	0.3634	0.1509	0.03847	spike DW	GW0242	0.59	0.5567	0.6067	0.5433	0.6467	0.49	0.3367	leaf DW	GW0242	63.07	53.5	44.9	42.1	32.43	28.93	15.53	plant height	GW0242	2.813	1.833	1.78	1.483	1.24	1.04	0.51	main DW	GW0242	7.623	4.717	4.97	4.123
1		GW0252	114.7	140.4	134.5	129.4	162	127.6	78.23	leaf area	GW0252	0.8637	0.5981	0.3194	0.1284	0.0448	spike DW	GW0252	0.5567	0.61	0.6133	0.6067	0.69	0.55	0.2867	leaf DW	GW0252	74.17	56.8	52.4	50.77	41.9	31.93	17.43	plant height	GW0252	2.397	1.873	1.803	1.57	1.493	1.077	0.4867	main DW	GW0252	9.21	5.23	5.437	4.69
1		GW0259	139.5	154.3	160.7	152.2	179.9	167.7	98.53	leaf area	GW0259	0.7273	0.4897	0.2793	0.1294	0.04023	spike DW	GW0259	0.6667	0.6933	0.7267	0.7267	0.7167	0.765	0.3667	leaf DW	GW0259	67.33	53.9	47.67	45.03	40.33	31.1	16.17	plant height	GW0259	2.377	1.983	1.867	1.947	1.4	1.385	0.52	main DW	GW0259	7.873	4.94	4.293	5.22
		average	114.955	129.236	133.919	135.84	138.08	124.009	82.9709			0.765176	0.477754	0.270918	0.117637	0.0363286			0.546371	0.57474	0.593458	0.600806	0.600627	0.53172	0.320829			67.9757	55.462	49.7131	45.9205	39.6283	30.051	17.5218			2.22006	1.89079	1.77128	1.62554	1.42909	1.10335	0.532476			6.31299	4.55741	4.07006	3.53622
		standard deviation	25.4283	26.2687	25.8698	28.3973	30.4775	27.9508	24.1285	#DIV/0!	#DIV/0!	0.191682	0.102596	0.065399	0.0325423	0.0102855	#DIV/0!	#DIV/0!	0.110562	0.103808	0.106634	0.112086	0.126358	0.107354	0.095345	#DIV/0!	#DIV/0!	6.93726	7.11395	6.97803	6.41566	5.7012	4.83981	3.35807	#DIV/0!	#DIV/0!	0.542396	0.456989	0.458781	0.396614	0.381953	0.265881	0.176768	#DIV/0!	#DIV/0!	2.02493	1.32856	1.3652	1.08284
sensitivity to day-length	insensitivity to day-length	genotype!	AN	HD	TP	YA	GA	WA	TS		genotype!	AN	HD	TP	YA	GA		genotype!	AN	HD	TP	YA	GA	WA	TS		genotype!	AN	HD	TP	YA	GA	WA	TS		genotype!	AN	HD	TP	YA	GA	WA	TS		genotype!	AN	HD	TP	YA
	1	GW0105	94.8	104	91.3	85.8	84.8	*	55.47	leaf area	GW0105	0.4088	0.3167	0.1951	0.1159	0.0209	spike DW	GW0105	0.3733	0.3833	0.3833	0.3467	0.3433	*	0.18	leaf DW	GW0105	55.37	49.93	37.7	35.37	28.93	*	12.27	plant height	GW0105	1.093	0.953	0.85	0.76	0.673	*	0.2967	main DW	GW0105	1.603	1.823	1.377	1.06
	1	GW0106	128.2	114.8	142.2	74.7	124.8	95.4	50.2	leaf area	GW0106	0.4116	0.3133	0.15	0.11	0.03175	spike DW	GW0106	0.4333	0.3533	0.39	0.4267	0.42	0.34	0.1367	leaf DW	GW0106	60.1	57.73	43.47	41.77	35	25	13.3	plant height	GW0106	1.223	0.977	0.853	0.95	0.865	0.59	0.2367	main DW	GW0106	2.413	1.193	1.747	2.2
	1	GW0109	95	125.3	107.7	111.8	128.3	89	48.53	leaf area	GW0109	0.39	0.2065	0.1167	0.112	0.0251	spike DW	GW0109	0.3	0.36	0.3533	0.3967	0.415	0.295	0.15	leaf DW	GW0109	57.93	45.5	38.13	41.2	34.4	26.7	13.13	plant height	GW0109	0.993	0.877	0.79	0.947	0.835	0.525	0.24	main DW	GW0109	2.787	1.827	1.903	1.913
	1	GW0110	91.6	128.4	97.7	105.2	119.9	103.5	52.17	leaf area	GW0110	0.4794	0.36	0.1833	0.0955	0.02557	spike DW	GW0110	0.3367	0.415	0.32	0.37	0.4	0.32	0.1533	leaf DW	GW0110	56.1	52.23	38.93	37.33	29.5	21.47	12.93	plant height	GW0110	1.057	1.13	0.763	0.84	0.773	0.56	0.2467	main DW	GW0110	2.263	1.89	1.653	1.737
	1	GW0119	90.2	132.5	136.1	61.8	115.5	98.6	48.1	leaf area	GW0119	0.3867	0.3533	0.2733	0.121	0.0367	spike DW	GW0119	0.3467	0.3667	0.4367	0.3867	0.41	0.3467	0.1633	leaf DW	GW0119	54.6	47.33	40.17	35.33	30.2	23.8	10.77	plant height	GW0119	1.2	1.153	1.17	0.97	0.863	0.693	0.2267	main DW	GW0119	2.903	2.643	2.483	1.863
	1	GW0121	99.2	125.9	72.4	102.2	101.5	77.3	46.53	leaf area	GW0121	0.3808	0.2767	0.23	0.1495	0.02407	spike DW	GW0121	0.3767	0.39	0.3533	0.3767	0.3767	0.2967	0.13	leaf DW	GW0121	63.97	53.6	44.4	41.57	34.2	23.97	12.53	plant height	GW0121	1.263	1.023	0.99	1.003	0.803	0.547	0.2167	main DW	GW0121	3.597	2.343	2.857	2.56
	1	GW0129	75.9	114.6	155	136.2	152.5	102.7	65.03	leaf area	GW0129	1.0234	0.6126	0.3023	0.1777	0.03213	spike DW	GW0129	0.39	0.54	0.6633	0.5933	0.6467	0.4567	0.2533	leaf DW	GW0129	67.63	50.97	48.37	41.1	32.2	24.4	15.63	plant height	GW0129	2.223	1.887	1.97	1.59	1.387	0.903	0.42	main DW	GW0129	8.15	4.643	4.987	4.133
	1	GW0131	99.7	113.9	127.7	131.3	146	100.5	74.55	leaf area	GW0131	0.8894	0.4537	0.2916	0.1096	0.03543	spike DW	GW0131	0.48	0.5033	0.5967	0.5833	0.5967	0.4333	0.3067	leaf DW	GW0131	62.33	48.37	44.77	41.7	32.93	23.1	14.33	plant height	GW0131	2.037	1.587	1.653	1.317	1.233	0.92	0.5033	main DW	GW0131	6.327	4.35	3.857	3.263
	1	GW0134	94.4	104.2	109.9	90.2	99.6	86.3	54.34	leaf area	GW0134	0.5263	0.3307	0.2434	0.1143	0.03865	spike DW	GW0134	0.4433	0.43	0.45	0.43	0.4	0.4033	0.2333	leaf DW	GW0134	62.7	47.73	45.53	36.83	33.95	24.13	16.83	plant height	GW0134	1.52	1.237	1.17	0.947	0.935	0.767	0.4133	main DW	GW0134	5.66	3.737	3.54	3.36
	1	GW0137	74.4	82.9	84.7	79.5	82.3	79.7	51.91	leaf area	GW0137	0.5297	0.4161	0.2082	0.1168	0.0301	spike DW	GW0137	0.37	0.3867	0.34	0.37	0.37	0.3667	0.2533	leaf DW	GW0137	64.67	52.43	41.07	36	31.8	23.47	15.1	plant height	GW0137	1.313	1.083	0.95	0.915	0.8	0.71	0.4467	main DW	GW0137	4.953	3.503	3.057	2.58
	1	GW0145	101.8	110.1	130.2	117	135.5	*	80.87	leaf area	GW0145	0.6544	0.3911	0.3231	0.1366	0.04233	spike DW	GW0145	0.45	0.4867	0.53	0.4867	0.5333	*	0.3133	leaf DW	GW0145	66.03	45.63	45.2	38.2	31.6	*	12.9	plant height	GW0145	1.693	1.23	1.36	1.093	1.063	*	0.49	main DW	GW0145	5.41	3.307	3.09	2.967
	1	GW0148	86.8	89.2	101.2	93.2	86	76.1	53.37	leaf area	GW0148	0.5069	0.3711	0.1943	0.0815	0.02337	spike DW	GW0148	0.4267	0.44	0.48	0.44	0.4567	0.3567	0.23	leaf DW	GW0148	63.17	50.2	43.07	41.37	29.97	23.27	15.07	plant height	GW0148	1.41	1.4	1.333	1.107	0.95	0.773	0.3933	main DW	GW0148	3.407	3.887	3.29	2.387
	1	GW0149	124.6	134	150.1	137.4	114.1	98.7	67.24	leaf area	GW0149	0.5316	0.3594	0.2782	0.1327	0.04663	spike DW	GW0149	0.5467	0.5333	0.63	0.5533	0.5167	0.45	0.28	leaf DW	GW0149	79.03	61.47	57.7	56.07	45.4	28.43	17.97	plant height	GW0149	2.167	1.687	1.975	1.493	1.237	0.83	0.4533	main DW	GW0149	5.98	4.393	4.615	3.4
	1	GW0156	91.1	92.9	76.5	77.2	74.2	64.6	51.35	leaf area	GW0156	0.4605	0.4385	0.2826	0.1091	0.03557	spike DW	GW0156	0.3667	0.4	0.3367	0.3167	0.3467	0.3133	0.2167	leaf DW	GW0156	54.27	53.4	41.17	37.6	28.23	23.63	14.4	plant height	GW0156	1.213	1.17	0.877	0.757	0.713	0.577	0.3767	main DW	GW0156	3.437	3.4	2.81	2.007
	1	GW0160	114.6	111.5	122.6	121.5	122.1	130.5	68	leaf area	GW0160	0.64	0.4133	0.2973	0.1682	0.0643	spike DW	GW0160	0.6067	0.5533	0.54	0.5533	0.525	0.5667	0.3067	leaf DW	GW0160	63.37	43.4	42.8	41.97	39.15	28.1	15.43	plant height	GW0160	1.847	1.683	1.537	1.553	1.515	1.077	0.4867	main DW	GW0160	4.737	4.007	4.11	3.86
	1	GW0166	93.4	109.6	119.7	109.9	118.8	94.1	81.47	leaf area	GW0166	0.4593	0.2714	0.1575	0.1014	0.03647	spike DW	GW0166	0.3433	0.4333	0.4667	0.4833	0.4967	0.39	0.3367	leaf DW	GW0166	61.3	47.5	43.87	40.07	31.17	25.7	14.93	plant height	GW0166	1.443	1.177	1.193	1.153	0.927	0.727	0.51	main DW	GW0166	4.547	2.967	3.113	2.87
	1	GW0168	128.1	109.6	110.9	97.4	116.1	108.8	65.1	leaf area	GW0168	0.4922	0.3658	0.2319	0.151	0.03457	spike DW	GW0168	0.5633	0.4333	0.4967	0.43	0.44	0.495	0.2333	leaf DW	GW0168	64.3	60.53	50.33	47.63	38.23	29.67	14.73	plant height	GW0168	1.76	1.437	1.387	1.093	1.03	0.855	0.3833	main DW	GW0168	4.9	4.8	4.113	2.567
	1	GW0171	81.2	94.9	98	100.4	101.6	90.1	50.07	leaf area	GW0171	0.3726	0.2257	0.1429	0.0736	0.02673	spike DW	GW0171	0.3533	0.3867	0.3867	0.37	0.42	0.3467	0.1533	leaf DW	GW0171	60.7	50.3	45.4	39.2	32.8	25.87	12.67	plant height	GW0171	1.147	1.043	0.953	0.843	0.8	0.637	0.2633	main DW	GW0171	3.417	2.56	1.903	1.683
	1	GW0174	111.4	111.5	117.1	115.6	112.5	91.3	59.13	leaf area	GW0174	0.4363	0.3402	0.197	0.0853	0.03423	spike DW	GW0174	0.4767	0.48	0.4733	0.4633	0.5	0.4033	0.2233	leaf DW	GW0174	65.87	55.83	45.9	41.5	34.2	27.1	14.1	plant height	GW0174	1.547	1.35	1.217	1.11	1.047	0.777	0.3567	main DW	GW0174	3.183	2.52	2.263	1.543
	1	GW0177	84.1	85.6	114.7	98.2	97.7	86.9	48.2	leaf area	GW0177	0.5323	0.3048	0.1356	0.0783	0.03857	spike DW	GW0177	0.3433	0.3433	0.4067	0.3733	0.3933	0.3433	0.16	leaf DW	GW0177	66.27	54.57	45.97	42.8	34.03	23.57	13.27	plant height	GW0177	1.333	1.057	0.98	0.85	0.783	0.66	0.2567	main DW	GW0177	4.083	1.94	1.67	1.187
	1	GW0184	73.3	81.7	93.7	92.2	95.4	91.8	63.9	leaf area	GW0184	0.5962	0.3918	0.2395	0.1283	0.0409	spike DW	GW0184	0.3733	0.3533	0.3867	0.4	0.4033	0.3667	0.2833	leaf DW	GW0184	58.9	49.8	41.13	40.23	34.03	26.97	12.33	plant height	GW0184	1.437	1.22	1.02	1.023	1	0.827	0.35	main DW	GW0184	3.297	3.38	2.607	2.24
	1	GW0188	79.4	98.8	96.9	108.7	97.7	76.9	46.3	leaf area	GW0188	0.5089	0.4112	0.1658	0.0749	0.04137	spike DW	GW0188	0.3367	0.4267	0.42	0.4767	0.47	0.36	0.1767	leaf DW	GW0188	66.13	51.93	44.33	42.83	33.87	25.53	13.17	plant height	GW0188	1.523	1.373	1.027	0.987	1.003	0.793	0.3	main DW	GW0188	2.91	3.857	2.39	2.193
	1	GW0193	115.9	124.2	117.6	143.6	134.9	115	72.67	leaf area	GW0193	0.6048	0.4192	0.2023	0.0863	0.03243	spike DW	GW0193	0.4967	0.4967	0.52	0.55	0.5533	0.48	0.2767	leaf DW	GW0193	63.07	55.9	46.13	40.3	34.33	24.43	13.13	plant height	GW0193	1.857	1.543	1.397	1.317	1.117	0.837	0.3967	main DW	GW0193	5.157	4.21	4.15	3.81
	1	GW0200	72.9	81.9	85	86.9	77.9	78.7	50.3	leaf area	GW0200	0.4527	0.2652	0.1764	0.0638	0.02993	spike DW	GW0200	0.32	0.3467	0.3633	0.4367	0.35	0.3333	0.1867	leaf DW	GW0200	61.17	48.57	45.07	40.33	34.1	26.47	13.63	plant height	GW0200	1.39	1.057	1.06	0.933	0.733	0.64	0.2967	main DW	GW0200	6.627	4.523	4.41	3.583
	1	GW0201	82.1	80.2	86.6	90.6	88.2	71.8	51.8	leaf area	GW0201	0.4992	0.334	0.1481	0.0835	0.02773	spike DW	GW0201	0.37	0.3467	0.3533	0.3933	0.3833	0.33	0.2	leaf DW	GW0201	70.47	57.87	45.13	44.37	38.57	23.83	12.6	plant height	GW0201	1.43	1.107	0.887	0.923	0.773	0.653	0.34	main DW	GW0201	3.807	2.12	1.87	1.66
	1	GW0203	97.2	106.9	125.3	119.4	122	*	52.13	leaf area	GW0203	0.503	0.4003	0.3515	0.1311	0.04727	spike DW	GW0203	0.42	0.4333	0.51	0.4733	0.4433	*	0.21	leaf DW	GW0203	66.43	61.4	53.7	46.67	41.77	*	17.53	plant height	GW0203	1.76	1.457	1.517	1.173	1.017	*	0.3733	main DW	GW0203	4.667	3.263	3.01	1.983
	1	GW0205	100.1	114	106	109.9	123	99.3	65.13	leaf area	GW0205	0.5102	0.3504	0.1937	0.1098	0.03953	spike DW	GW0205	0.4133	0.4733	0.43	0.31	0.4867	0.3967	0.2667	leaf DW	GW0205	65.33	49.6	46.33	42.77	36.17	25.77	13.63	plant height	GW0205	1.393	1.277	1.13	0.84	0.92	0.733	0.38	main DW	GW0205	5.557	4.053	3.413	2.765
	1	GW0208	99.3	107.3	115.9	104.1	112.4	77.3	56.37	leaf area	GW0208	0.5671	0.3455	0.1757	0.1094	0.0315	spike DW	GW0208	0.4667	0.4833	0.5067	0.4633	0.4567	0.3533	0.2233	leaf DW	GW0208	60.73	49.63	41.53	35.07	29.2	21.83	15.77	plant height	GW0208	1.597	1.277	1.217	1.1	0.917	0.583	0.3733	main DW	GW0208	4.43	2.497	2.18	2.037
	1	GW0210	98.6	102.6	105.5	121.8	106.1	136.6	62.17	leaf area	GW0210	0.6678	0.5321	0.3416	0.0838	0.03763	spike DW	GW0210	0.45	0.4867	0.4967	0.5567	0.5067	0.5567	0.27	leaf DW	GW0210	63.47	56.17	49.5	44.23	39.27	31.13	14.97	plant height	GW0210	1.827	1.777	1.513	1.343	1.28	1.03	0.4267	main DW	GW0210	4.497	6.46	4.79	3.157
	1	GW0215	69.5	74.9	90.4	94.4	78.7	*	44.93	leaf area	GW0215	0.5018	0.3002	0.1856	0.118	0.0314	spike DW	GW0215	0.31	0.3267	0.3867	0.3967	0.2933	*	0.18	leaf DW	GW0215	56.03	46.7	43.93	40.63	32.27	*	14.37	plant height	GW0215	1.233	1	1.1	1.02	0.757	*	0.3367	main DW	GW0215	2.107	1.31	1.733	1.933
		average	94.96	105.597	109.62	103.937	109.003	93.1346	57.911			0.530797	0.36236	0.220483	0.110963	0.034762			0.409447	0.426387	0.446893	0.440223	0.445113	0.388465	0.222887			62.7147	51.874	44.691	41.068	34.049	25.2823	14.114			1.49763	1.2743	1.19463	1.065	0.9583	0.739385	0.359673			4.2271	3.24687	2.96637	2.48337
		standard deviation	16.1351	16.4715	20.8897	19.6315	20.4729	16.9676	10.323	#DIV/0!	#DIV/0!	0.141278	0.0835425	0.064832	0.0280578	0.00869721	#DIV/0!	#DIV/0!	0.0771328	0.0650164	0.0894918	0.0782893	0.0798511	0.0739183	0.0580279	#DIV/0!	#DIV/0!	5.12598	4.82112	4.28072	4.22395	3.9384	2.3224	1.62676	#DIV/0!	#DIV/0!	0.322829	0.2619	0.318753	0.222508	0.207689	0.145386	0.0872097	#DIV/0!	#DIV/0!	1.49666	1.20039	1.04972	0.81219
		ttest	5.04391e-05	4.01132e-06	2.51747e-06	1.78689e-08	1.20353e-06	1.5011e-07	7.9912e-08	#DIV/0!	#DIV/0!	1.43854e-09	2.68055e-08	0.000141189	0.294034	0.434295	#DIV/0!	#DIV/0!	7.55115e-10	1.93016e-12	2.84542e-11	2.40635e-12	6.88091e-10	5.51022e-10	1.6417e-07	#DIV/0!	#DIV/0!	0.000108641	0.00878785	0.000189949	9.90893e-05	7.10746e-07	1.86372e-06	1.67043e-07	#DIV/0!	#DIV/0!	3.28244e-11	1.74878e-11	4.40717e-10	2.29226e-12	4.85398e-10	1.4195e-10	4.42573e-07	#DIV/0!	#DIV/0!	2.31914e-07	1.20723e-06	4.1828e-05	1.00117e-06
[truncated: 40 more columns]
